# Supplementary material for: Impact of COVID on the medical activity of occupational health departments
Source: PLoS One. 2025 May 22;20(5):e0323018. doi: 10.1371/journal.pone.0323018 (PMC12097605; doi:10.1371/journal.pone.0323018)
Supplement: S1 Supporting information — (CSV) [file pone.0323018.s007.csv]

years_consultations		sex_of_worker	essential_sector	worker_with_a_handicap	consultation_made_by_nurse	unfit_to_wok	return_to_work	orientation
2/2019	[40-49]	M	0	0	0	0	1	0
7/2021	[40-49]	M	0	0	0	0	1	0
9/2020	[40-49]	F	1	0	1	0	0	0
10/2020	[40-49]	F	1	0	0	0	1	0
3/2021	[40-49]	F	0	0	1	0	0	0
4/2021	[30-39]	M	1	0	1	0	0	0
10/2020	[40-49]	F	1	0	1	0	0	1
9/2019	[40-49]	F	1	0	1	0	0	0
7/2019	60+	F	1	1	0	0	1	1
11/2019	[30-39]	M	0	0	0	0	1	0
12/2019	[30-39]	M	0	0	0	0	1	0
9/2020	[30-39]	M	0	0	0	0	1	0
1/2021	[30-39]	M	0	0	0	0	1	0
6/2021	[30-39]	M	0	0	0	0	1	0
6/2021	[30-39]	M	0	0	0	0	1	0
11/2021	[30-39]	M	0	0	0	0	1	0
12/2021	[30-39]	M	0	0	0	0	1	0
9/2019	[50-59]	F	1	0	1	0	0	0
8/2021	[40-49]	M	0	0	0	0	1	1
10/2021	[40-49]	M	0	0	0	0	1	0
7/2020	[30-39]	M	0	0	1	0	0	0
1/2021	[30-39]	M	0	1	0	0	1	0
7/2021	[30-39]	M	0	1	1	0	0	0
7/2021	[30-39]	M	0	1	1	0	0	0
11/2021	[30-39]	M	0	1	0	0	1	0
12/2021	[30-39]	M	0	1	1	0	0	0
7/2020	[30-39]	M	1	0	1	0	0	0
1/2021	[30-39]	M	1	0	0	0	1	0
10/2021	[50-59]	M	1	0	1	0	0	0
6/2019	[50-59]	M	1	0	1	0	0	0
2/2020	[40-49]	F	1	0	1	0	0	0
11/2021	[40-49]	F	1	0	1	0	0	0
11/2020	[40-49]	F	1	1	0	0	1	0
11/2019	[40-49]	F	0	0	0	0	1	0
11/2021	[40-49]	F	0	0	0	0	1	0
5/2019	[40-49]	M	0	0	0	0	1	0
5/2021	[40-49]	M	0	0	1	0	0	0
7/2019	[40-49]	M	0	0	1	0	0	0
6/2019	[50-59]	F	1	0	1	0	0	0
10/2019	[50-59]	F	1	0	0	0	1	0
2/2021	[50-59]	F	1	0	0	0	1	0
3/2021	60+	F	1	0	0	0	1	0
12/2019	60+	F	1	1	0	1	0	0
1/2019	[40-49]	M	0	0	1	0	0	0
2/2021	[40-49]	M	0	0	0	0	1	0
3/2021	[40-49]	M	1	0	1	0	0	0
11/2020	[50-59]	F	0	0	0	0	1	0
10/2021	[40-49]	M	0	0	1	0	0	0
7/2021	[30-39]	M	1	0	0	0	1	0
4/2019	[30-39]	F	1	0	1	0	0	0
5/2021	[30-39]	M	1	0	1	0	0	0
6/2019	[40-49]	M	0	0	0	0	1	0
7/2019	[50-59]	F	1	0	0	0	1	1
9/2019	[50-59]	F	1	0	0	0	1	0
12/2019	[50-59]	F	1	0	0	0	1	0
5/2020	[50-59]	F	1	0	0	0	1	0
10/2020	[50-59]	F	1	0	0	0	1	0
1/2019	[40-49]	M	0	0	0	0	1	0
6/2021	[40-49]	M	0	0	0	0	1	0
10/2021	[40-49]	M	0	0	0	0	1	0
2/2020	[40-49]	M	0	0	0	0	1	0
8/2020	[40-49]	M	0	0	0	0	1	1
9/2020	[40-49]	M	0	0	0	0	1	0
10/2020	[40-49]	M	0	0	0	1	0	0
5/2021	[40-49]	M	0	0	0	0	1	0
5/2021	[30-39]	M	1	0	1	0	0	0
4/2019	[40-49]	M	0	0	1	0	0	0
10/2021	[40-49]	M	0	0	0	0	1	0
2/2019	[30-39]	M	0	0	1	0	0	0
11/2020	[40-49]	F	0	0	0	0	1	0
10/2019	[40-49]	M	0	0	0	0	1	0
2/2019	[50-59]	M	0	0	0	0	1	0
10/2021	[50-59]	M	0	0	0	0	1	0
2/2021	[30-39]	M	0	0	0	0	1	1
9/2021	[40-49]	M	1	0	1	0	0	0
1/2021	[30-39]	M	0	0	0	0	1	0
6/2021	[30-39]	M	0	0	0	0	1	1
7/2021	[30-39]	M	0	0	0	0	1	0
1/2020	[50-59]	M	0	0	0	0	1	0
6/2020	[40-49]	M	0	0	1	0	0	0
6/2020	[40-49]	M	0	0	1	0	0	0
4/2019	[40-49]	M	0	0	1	0	0	0
2/2020	[40-49]	F	1	0	1	0	0	0
11/2021	[40-49]	F	1	0	0	0	1	0
3/2019	[50-59]	M	0	0	0	0	1	0
2/2019	[50-59]	F	1	0	1	0	0	0
10/2021	[50-59]	F	1	0	0	0	1	0
11/2021	[50-59]	F	1	0	0	1	0	1
11/2020	[40-49]	F	1	0	0	0	1	0
12/2020	[40-49]	F	1	0	0	0	1	0
12/2020	[40-49]	F	1	0	0	1	0	0
8/2019	[50-59]	F	1	0	0	0	1	0
6/2020	[50-59]	F	1	0	0	0	1	0
1/2021	[50-59]	F	1	0	0	0	1	0
10/2021	[50-59]	F	1	0	0	0	1	1
12/2020	[50-59]	M	1	0	1	0	0	0
7/2019	[50-59]	F	0	0	1	0	0	0
10/2020	[50-59]	F	1	0	0	0	1	0
2/2020	[40-49]	F	0	0	1	0	0	0
12/2020	60+	M	1	0	0	0	1	0
6/2021	60+	M	1	0	0	0	1	0
4/2019	[40-49]	F	1	0	1	0	0	0
11/2019	[40-49]	M	0	0	0	0	1	0
11/2021	[40-49]	M	0	0	1	0	0	0
1/2021	[40-49]	M	0	0	0	0	1	0
4/2019	[40-49]	M	0	0	0	0	1	0
6/2019	[40-49]	M	0	0	0	0	1	0
1/2021	[40-49]	M	0	0	1	0	0	1
2/2019	[40-49]	F	0	0	1	0	0	0
7/2019	[30-39]	M	1	0	1	0	0	0
10/2019	[30-39]	M	1	0	0	0	1	0
2/2020	[30-39]	M	1	0	0	0	1	0
7/2019	[40-49]	F	1	0	1	0	0	0
2/2021	[50-59]	M	0	0	0	0	1	0
5/2019	[30-39]	F	1	0	1	0	0	0
10/2020	60+	M	0	0	1	0	0	0
4/2021	[50-59]	F	0	0	1	0	0	0
4/2021	[50-59]	F	1	0	1	0	0	0
6/2021	[50-59]	F	0	0	0	0	1	0
2/2019	[40-49]	M	0	0	0	0	1	0
6/2019	[30-39]	M	0	0	1	0	0	0
9/2021	[30-39]	M	0	0	1	0	0	0
12/2020	[50-59]	M	1	0	0	0	1	0
3/2021	[50-59]	M	1	0	0	0	1	0
9/2021	[50-59]	M	1	0	0	0	1	0
10/2021	[40-49]	F	1	0	0	0	1	0
9/2020	[40-49]	M	0	0	1	0	0	0
2/2021	[50-59]	M	1	0	1	0	0	0
9/2021	[40-49]	F	1	0	1	0	0	0
10/2020	[50-59]	F	1	0	1	0	0	0
6/2019	[30-39]	M	0	0	0	0	1	0
8/2021	[40-49]	F	1	0	0	0	1	1
3/2019	[30-39]	M	0	0	1	0	0	0
5/2021	[30-39]	M	0	0	0	0	1	0
7/2020	[40-49]	M	1	0	0	0	1	0
6/2021	[40-49]	M	1	0	0	0	1	0
11/2019	[30-39]	M	0	0	1	0	0	0
3/2019	[40-49]	F	0	0	1	0	0	0
6/2020	[30-39]	M	0	0	1	0	0	0
2/2020	[30-39]	M	1	0	1	0	0	0
3/2020	[30-39]	M	1	0	1	0	0	0
5/2021	[30-39]	M	0	0	1	0	0	0
2/2019	[30-39]	F	1	0	0	0	1	0
3/2019	[30-39]	F	1	0	0	1	0	0
10/2020	[30-39]	F	0	0	1	0	0	0
5/2019	[30-39]	F	1	1	0	0	1	0
6/2021	[30-39]	F	1	1	0	0	1	0
11/2021	[30-39]	F	1	1	1	0	0	0
2/2021	[40-49]	F	1	0	1	0	0	0
5/2019	[40-49]	M	0	0	0	0	1	0
12/2020	[30-39]	M	0	0	1	0	0	0
12/2019	[30-39]	M	0	0	1	0	0	1
11/2021	[30-39]	M	0	0	0	0	1	0
1/2021	[30-39]	M	0	0	1	0	0	0
1/2019	[30-39]	M	0	0	0	0	1	0
11/2019	[30-39]	M	0	0	0	0	1	0
6/2021	[30-39]	M	0	0	1	0	0	0
1/2019	[40-49]	M	0	0	0	0	1	0
10/2019	[40-49]	F	0	0	1	0	0	0
12/2019	[40-49]	M	0	0	1	0	0	0
7/2019	[50-59]	F	0	0	1	0	0	0
2/2019	[30-39]	M	0	0	0	0	1	0
5/2021	[30-39]	M	0	0	0	0	1	0
12/2021	[30-39]	M	0	0	0	0	1	0
10/2019	[50-59]	F	1	0	0	0	1	0
12/2021	[50-59]	F	1	0	1	0	0	0
2/2020	[50-59]	M	1	0	1	0	0	0
11/2021	[40-49]	F	0	0	1	0	0	0
6/2020	[40-49]	M	1	0	0	0	1	1
1/2021	[40-49]	M	1	0	0	0	1	0
10/2021	[40-49]	M	0	0	1	0	0	0
9/2019	[50-59]	F	1	0	0	0	1	0
11/2019	[50-59]	F	1	0	0	1	0	0
9/2019	[30-39]	M	0	0	0	0	1	0
9/2021	[40-49]	F	1	0	1	0	0	0
7/2021	[30-39]	M	0	0	0	0	1	0
5/2019	60+	M	1	0	0	0	1	0
8/2019	60+	M	1	0	0	0	1	0
11/2019	60+	M	1	0	0	0	1	0
10/2019	[40-49]	M	0	0	1	0	0	0
12/2019	[40-49]	F	0	0	1	0	0	0
12/2019	[40-49]	F	0	0	0	0	1	0
9/2020	[40-49]	M	0	0	0	0	1	0
6/2020	[30-39]	F	1	1	0	0	1	0
1/2020	[30-39]	M	0	0	1	0	0	0
10/2019	[30-39]	F	1	0	0	0	1	0
2/2020	[30-39]	F	1	0	0	0	1	0
10/2020	[30-39]	F	1	0	0	0	1	1
10/2020	[30-39]	F	1	0	0	0	1	0
2/2021	[30-39]	F	1	0	0	0	1	1
10/2021	[40-49]	M	0	0	0	0	1	0
4/2021	[30-39]	M	1	0	1	0	0	0
9/2019	[40-49]	M	0	0	1	0	0	0
12/2021	[40-49]	M	0	0	0	0	1	0
2/2020	[50-59]	M	0	0	0	0	1	0
11/2020	[40-49]	F	1	0	1	0	0	0
1/2020	[30-39]	M	0	0	1	0	0	0
9/2019	[50-59]	F	1	0	1	0	0	0
1/2019	[50-59]	M	0	0	1	0	0	0
11/2019	[50-59]	M	0	0	0	0	1	0
6/2020	[30-39]	M	0	0	0	0	1	0
7/2020	[30-39]	M	0	0	0	0	1	0
8/2020	[40-49]	F	1	1	1	0	0	0
4/2019	60+	M	1	0	0	0	1	0
7/2020	60+	M	1	0	0	0	1	0
10/2020	[50-59]	F	1	0	1	0	0	0
7/2019	[50-59]	F	1	0	0	0	1	0
11/2020	[50-59]	F	1	0	0	0	1	0
1/2021	[50-59]	F	1	0	0	0	1	0
10/2021	[50-59]	F	1	0	0	0	1	0
11/2021	[50-59]	F	1	0	0	0	1	0
11/2021	[50-59]	F	1	0	0	0	1	0
12/2021	[50-59]	F	1	0	0	1	0	0
10/2020	[40-49]	F	1	0	1	0	0	0
1/2019	60+	F	1	0	1	0	0	0
1/2021	[50-59]	F	0	1	0	0	1	0
1/2020	60+	F	1	1	0	0	1	0
3/2021	60+	F	1	1	0	0	1	0
4/2021	60+	F	1	1	0	1	0	0
3/2019	[50-59]	M	0	0	1	0	0	0
2/2020	[50-59]	F	1	0	0	0	1	1
2/2020	[50-59]	F	1	0	0	0	1	0
6/2020	[50-59]	F	1	0	0	0	1	1
5/2021	[50-59]	F	1	0	0	0	1	0
5/2021	60+	F	0	0	1	0	0	0
6/2020	[40-49]	M	0	0	1	0	0	0
11/2020	[50-59]	F	1	0	1	0	0	0
1/2020	[40-49]	F	1	0	1	0	0	0
9/2019	[40-49]	M	0	0	0	0	1	1
12/2019	[50-59]	F	1	1	0	0	1	0
12/2019	[50-59]	F	1	1	0	1	0	0
12/2019	[40-49]	F	0	0	1	0	0	0
2/2019	[50-59]	F	1	0	0	0	1	0
3/2019	[50-59]	F	1	0	0	0	1	0
5/2019	[50-59]	F	1	0	0	0	1	0
10/2019	[50-59]	F	1	0	0	0	1	0
11/2019	[50-59]	F	1	0	0	0	1	0
6/2020	[50-59]	F	1	0	0	0	1	0
10/2020	[50-59]	F	1	0	0	0	1	1
10/2020	[50-59]	F	1	0	1	0	0	0
9/2019	[50-59]	F	0	0	1	0	0	0
11/2021	[50-59]	F	1	0	1	0	0	0
2/2020	[50-59]	M	0	0	1	0	0	0
7/2021	[40-49]	F	1	0	1	0	0	0
5/2019	60+	F	1	0	0	0	1	0
2/2021	60+	F	1	0	0	0	1	0
1/2021	[50-59]	M	1	0	0	0	1	0
12/2020	[30-39]	M	0	0	1	0	0	0
7/2021	[30-39]	M	0	0	1	0	0	0
10/2020	[30-39]	M	0	0	0	0	1	0
9/2021	[30-39]	M	1	0	0	0	1	0
12/2020	[40-49]	F	0	0	1	0	0	0
10/2020	[50-59]	F	0	1	0	0	1	0
10/2021	[40-49]	M	1	0	0	0	1	0
4/2019	[30-39]	M	0	0	1	0	0	0
1/2020	[30-39]	M	0	0	0	0	1	0
3/2021	[30-39]	M	0	0	1	0	0	0
1/2020	[40-49]	M	0	0	1	0	0	0
6/2019	[30-39]	M	0	0	1	0	0	0
3/2019	[30-39]	M	0	1	0	0	1	0
4/2021	[30-39]	M	0	1	1	0	0	0
6/2020	[40-49]	M	0	0	1	0	0	0
10/2020	[40-49]	M	1	0	0	0	1	0
11/2020	[30-39]	M	0	0	1	0	0	0
11/2020	[30-39]	M	0	0	0	0	1	0
11/2020	[30-39]	M	0	0	0	0	1	0
11/2019	[40-49]	M	1	0	0	0	1	0
12/2019	[40-49]	M	0	0	0	0	1	0
12/2021	[40-49]	M	0	0	1	0	0	0
10/2020	60+	F	1	0	1	0	0	0
2/2019	[40-49]	M	1	1	1	0	0	0
6/2020	[40-49]	M	1	1	0	0	1	0
5/2021	[40-49]	M	0	1	0	0	1	0
12/2020	[40-49]	F	0	0	0	0	1	0
1/2021	[40-49]	F	0	0	0	1	0	0
1/2019	[40-49]	F	0	0	1	0	0	0
10/2019	[40-49]	F	0	0	0	0	1	1
11/2019	[40-49]	M	0	0	1	0	0	0
3/2020	[30-39]	M	1	0	1	0	0	0
7/2020	[30-39]	M	0	0	0	0	1	0
3/2019	60+	F	1	0	1	0	0	0
12/2019	[40-49]	M	0	0	1	0	0	0
5/2021	[40-49]	M	0	0	0	0	1	0
1/2020	[50-59]	F	1	0	1	0	0	0
10/2021	[50-59]	F	1	0	0	0	1	0
2/2019	[30-39]	M	0	0	1	0	0	0
4/2021	[30-39]	M	0	0	0	0	1	0
6/2021	[40-49]	M	0	0	0	0	1	0
7/2021	[40-49]	M	0	0	0	0	1	0
3/2019	[30-39]	M	0	0	0	0	1	0
6/2021	[30-39]	M	0	0	1	0	0	0
4/2019	[30-39]	F	1	0	0	0	1	0
6/2019	[30-39]	F	0	0	1	0	0	0
9/2021	[50-59]	M	0	0	0	0	1	0
1/2019	[30-39]	M	0	0	0	0	1	0
3/2019	[30-39]	M	0	0	0	0	1	0
6/2021	[30-39]	M	0	0	0	0	1	0
7/2020	[50-59]	F	1	0	0	0	1	1
12/2021	[50-59]	F	1	0	0	0	1	1
6/2020	[50-59]	M	1	0	1	0	0	0
3/2021	[40-49]	M	0	0	0	0	1	0
4/2021	[40-49]	M	0	0	0	0	1	0
4/2021	[40-49]	M	0	0	1	0	0	0
11/2020	[30-39]	M	1	0	1	0	0	0
1/2020	[50-59]	M	0	0	1	0	0	0
4/2021	[40-49]	F	1	0	1	0	0	0
11/2019	[40-49]	M	1	0	0	0	1	0
1/2019	[40-49]	M	0	0	1	0	0	0
12/2020	[40-49]	F	0	0	1	0	0	0
2/2021	[50-59]	F	1	0	0	0	1	0
9/2021	[40-49]	F	0	0	1	0	0	0
7/2020	[40-49]	M	0	1	0	0	1	0
3/2021	[40-49]	M	0	0	0	0	1	0
2/2019	[40-49]	M	1	0	0	0	1	0
6/2020	[40-49]	M	0	0	0	0	1	0
8/2021	[40-49]	M	0	0	0	0	1	0
9/2021	[40-49]	M	0	0	0	0	1	0
6/2021	[50-59]	M	0	0	0	0	1	0
1/2020	[50-59]	M	0	0	0	0	1	0
1/2020	[50-59]	M	0	0	0	0	1	0
12/2020	[50-59]	M	0	0	0	0	1	0
7/2021	[50-59]	M	0	0	0	0	1	1
9/2021	[50-59]	M	0	0	0	0	1	0
11/2019	[40-49]	M	0	0	1	0	0	0
3/2019	[40-49]	M	1	0	0	0	1	0
1/2021	[40-49]	F	0	0	1	0	0	0
4/2019	60+	M	1	0	0	0	1	0
7/2021	60+	M	1	0	0	0	1	0
3/2020	[40-49]	F	0	0	0	0	1	1
10/2020	[50-59]	M	0	0	1	0	0	0
1/2019	[40-49]	M	0	0	0	0	1	0
7/2019	[40-49]	M	0	0	0	0	1	0
12/2020	[40-49]	M	0	0	1	0	0	1
9/2021	[40-49]	M	0	0	0	0	1	0
10/2021	[40-49]	M	0	0	0	0	1	0
4/2019	[40-49]	M	1	0	0	0	1	0
10/2019	[40-49]	M	1	0	0	0	1	0
2/2020	[40-49]	M	1	0	0	0	1	0
6/2020	[40-49]	M	1	0	1	0	0	0
2/2019	[40-49]	M	0	0	1	0	0	0
4/2021	[40-49]	M	0	0	0	0	1	0
7/2019	[40-49]	F	0	0	0	0	1	0
9/2020	[40-49]	F	0	0	1	0	0	0
6/2021	[40-49]	F	0	0	0	0	1	0
6/2021	[40-49]	F	0	0	0	0	1	1
7/2021	[40-49]	F	0	0	0	0	1	0
9/2021	[40-49]	F	0	0	0	0	1	0
12/2021	[40-49]	F	0	0	0	0	1	0
2/2021	[40-49]	F	1	0	0	0	1	0
7/2020	[50-59]	M	0	0	1	0	0	0
1/2019	[40-49]	M	0	0	1	0	0	0
6/2019	[50-59]	M	0	0	0	0	1	0
4/2019	[30-39]	M	0	0	0	0	1	0
7/2019	[30-39]	M	0	0	0	0	1	0
11/2019	[30-39]	M	0	0	0	0	1	0
1/2020	[30-39]	M	0	0	0	0	1	0
2/2021	[30-39]	M	0	0	0	0	1	0
5/2021	[30-39]	M	0	0	0	0	1	0
3/2019	[50-59]	F	0	0	1	0	0	0
5/2019	[30-39]	F	1	0	1	0	0	0
9/2021	[30-39]	F	0	0	1	0	0	0
6/2019	[30-39]	M	0	0	0	0	1	0
1/2021	[30-39]	M	0	0	0	0	1	0
7/2019	[30-39]	F	0	0	1	0	0	0
4/2021	[30-39]	F	0	0	0	0	1	0
5/2019	[30-39]	M	0	0	0	0	1	0
7/2019	[30-39]	M	0	0	0	0	1	0
5/2020	[30-39]	M	0	0	0	0	1	0
3/2021	[30-39]	M	0	0	1	0	0	0
3/2020	[30-39]	M	1	0	1	0	0	0
6/2020	[50-59]	F	1	0	0	0	1	0
7/2020	[50-59]	F	1	0	0	0	1	0
1/2021	[50-59]	F	1	0	0	0	1	0
1/2021	[50-59]	F	1	0	0	0	1	0
11/2020	[30-39]	M	0	0	0	0	1	0
2/2020	[30-39]	F	0	0	1	0	0	0
11/2020	[30-39]	F	0	0	1	0	0	0
8/2019	[40-49]	M	1	0	1	0	0	0
11/2021	[40-49]	M	1	0	0	0	1	0
4/2019	[40-49]	F	0	0	1	0	0	0
3/2019	[30-39]	M	0	0	1	0	0	0
9/2021	[30-39]	M	0	0	0	0	1	0
7/2020	[40-49]	F	1	0	1	0	0	0
2/2019	[30-39]	M	0	0	0	0	1	0
3/2021	[30-39]	M	0	0	1	0	0	0
10/2019	[40-49]	F	0	0	1	0	0	0
10/2021	[40-49]	F	0	0	0	0	1	1
11/2019	[50-59]	M	0	0	0	0	1	0
7/2019	[30-39]	F	1	0	1	0	0	0
1/2021	[50-59]	F	0	0	1	0	0	0
7/2019	[40-49]	F	1	0	0	0	1	0
8/2019	[40-49]	F	1	0	0	0	1	0
9/2019	[40-49]	F	1	0	0	1	0	0
5/2021	[40-49]	F	0	0	0	0	1	0
11/2021	[30-39]	M	0	1	1	0	0	0
12/2021	[30-39]	M	0	1	0	0	1	0
3/2019	[30-39]	M	0	0	0	0	1	0
11/2020	[40-49]	M	0	0	1	0	0	0
1/2019	[30-39]	M	1	0	0	0	1	0
1/2021	[30-39]	M	1	0	1	0	0	0
12/2019	[40-49]	F	1	0	1	0	0	0
2/2019	[40-49]	M	0	0	0	0	1	1
3/2019	[40-49]	M	0	0	0	0	1	0
4/2019	[40-49]	M	0	0	0	0	1	0
4/2019	[40-49]	M	0	0	0	1	0	0
12/2019	[40-49]	M	0	0	1	0	0	0
9/2021	[30-39]	M	0	0	0	0	1	0
2/2021	[30-39]	M	1	0	0	0	1	0
7/2019	[30-39]	M	1	0	0	0	1	0
12/2021	[40-49]	M	1	0	1	0	0	0
6/2019	[30-39]	M	1	0	0	0	1	0
11/2020	[50-59]	M	0	0	1	0	0	0
6/2020	[50-59]	F	0	0	0	0	1	0
9/2020	[30-39]	F	1	0	0	0	1	0
10/2019	[30-39]	M	0	0	0	0	1	0
4/2021	[30-39]	M	0	0	0	0	1	0
4/2019	[30-39]	F	0	0	1	0	0	0
9/2020	[30-39]	M	0	0	1	0	0	0
2/2019	[40-49]	M	1	0	1	0	0	0
10/2020	[40-49]	M	1	0	0	0	1	0
2/2020	[40-49]	M	1	0	0	0	1	0
11/2019	[30-39]	M	1	0	0	0	1	0
4/2021	[30-39]	M	1	0	0	0	1	0
6/2020	[50-59]	M	1	0	1	0	0	1
10/2021	[50-59]	M	1	0	0	0	1	0
4/2019	[50-59]	F	1	0	0	0	1	0
2/2019	[50-59]	M	0	0	0	0	1	0
8/2021	[40-49]	M	0	0	0	0	1	0
6/2019	[30-39]	F	0	0	1	0	0	0
8/2020	[40-49]	F	0	0	1	0	0	0
5/2021	[40-49]	F	0	0	0	0	1	0
6/2021	[40-49]	F	0	0	0	1	0	0
1/2020	[30-39]	M	0	0	0	0	1	0
10/2019	[30-39]	M	0	0	0	0	1	0
9/2021	[50-59]	F	1	0	1	0	0	0
6/2020	[30-39]	M	0	0	0	0	1	0
2/2020	[30-39]	M	0	0	1	0	0	0
11/2020	[30-39]	M	1	0	0	0	1	0
12/2019	[30-39]	F	1	0	1	0	0	1
12/2020	[30-39]	M	0	0	1	0	0	0
8/2019	[40-49]	M	1	0	1	0	0	0
10/2021	[40-49]	M	1	0	0	0	1	0
8/2019	[50-59]	F	1	0	0	0	1	1
4/2019	[30-39]	F	0	0	1	0	0	0
12/2019	[50-59]	F	1	0	1	0	0	0
6/2020	[50-59]	F	1	0	0	0	1	1
6/2020	[50-59]	F	1	0	0	1	0	0
3/2020	[40-49]	F	0	0	1	0	0	0
10/2020	[30-39]	M	0	0	1	0	0	0
11/2020	[30-39]	M	0	0	1	0	0	0
5/2019	[30-39]	M	0	0	1	0	0	0
6/2020	[40-49]	F	0	0	1	0	0	0
3/2021	[40-49]	F	0	0	1	0	0	0
2/2019	[30-39]	M	0	0	1	0	0	0
6/2021	[30-39]	M	0	0	1	0	0	0
11/2019	[30-39]	M	1	0	0	0	1	0
11/2021	[30-39]	M	1	0	1	0	0	0
12/2019	[40-49]	F	0	0	1	0	0	0
4/2019	[40-49]	M	0	0	0	0	1	1
10/2020	[30-39]	M	0	0	0	0	1	0
8/2021	[30-39]	M	0	0	0	0	1	0
5/2019	[30-39]	F	0	0	1	0	0	0
5/2021	[30-39]	M	1	0	1	0	0	0
1/2021	[30-39]	M	0	0	1	0	0	0
2/2019	[40-49]	M	0	0	0	0	1	0
3/2019	[40-49]	M	0	0	0	1	0	0
10/2020	[50-59]	F	1	0	1	0	0	0
9/2020	[30-39]	F	0	0	0	0	1	0
10/2020	[30-39]	F	1	0	0	0	1	0
11/2021	[30-39]	M	0	0	1	0	0	1
9/2020	[50-59]	F	1	0	1	0	0	0
9/2021	[40-49]	F	0	0	1	0	0	0
11/2020	[30-39]	F	1	0	0	0	1	0
4/2021	[30-39]	F	1	0	0	0	1	0
10/2021	[30-39]	M	0	0	1	0	0	0
3/2019	[40-49]	M	0	0	0	0	1	1
4/2019	[40-49]	M	0	0	0	1	0	0
9/2019	[30-39]	F	1	0	0	0	1	0
10/2019	[30-39]	F	1	0	0	1	0	0
12/2020	[40-49]	M	0	0	0	0	1	0
12/2021	[30-39]	M	0	0	1	0	0	0
1/2020	[30-39]	F	1	1	1	0	0	0
7/2020	[30-39]	F	1	1	0	0	1	0
2/2019	60+	F	1	0	1	0	0	0
1/2021	[30-39]	F	0	1	0	0	1	0
7/2019	[30-39]	M	1	0	1	0	0	0
7/2019	[30-39]	F	0	0	1	0	0	0
5/2021	[50-59]	F	1	0	0	0	1	0
10/2020	[30-39]	M	1	0	1	0	0	0
3/2021	[40-49]	F	1	0	1	0	0	0
6/2020	[40-49]	M	0	0	0	0	1	0
11/2019	[40-49]	M	0	0	1	0	0	0
3/2020	[30-39]	F	1	0	1	0	0	0
12/2021	[30-39]	F	0	0	0	0	1	0
6/2020	[30-39]	F	1	0	1	0	0	0
2/2021	[30-39]	F	1	0	0	0	1	0
5/2021	[30-39]	F	1	0	0	0	1	0
11/2021	[30-39]	F	1	0	0	0	1	0
5/2019	[50-59]	M	0	0	1	0	0	0
5/2019	[50-59]	M	0	0	0	0	1	1
10/2019	[50-59]	M	0	0	0	0	1	0
5/2020	[50-59]	M	0	0	0	0	1	1
6/2020	[50-59]	M	0	0	0	1	0	1
7/2019	[30-39]	M	1	0	0	0	1	0
7/2021	[30-39]	M	1	0	0	0	1	0
5/2019	[50-59]	M	0	0	1	0	0	0
10/2020	[40-49]	M	0	0	1	0	0	0
3/2019	[50-59]	F	1	0	0	0	1	1
9/2019	[50-59]	F	1	0	0	0	1	1
11/2019	[50-59]	F	1	0	0	1	0	0
9/2019	[50-59]	F	1	0	0	0	1	0
10/2020	[50-59]	F	1	0	0	0	1	1
5/2021	[50-59]	F	1	0	0	0	1	0
10/2021	[30-39]	M	0	0	1	0	0	0
2/2020	[30-39]	M	0	0	0	0	1	0
4/2021	[30-39]	F	1	0	1	0	0	0
6/2021	[30-39]	M	0	0	0	0	1	0
5/2019	[30-39]	M	1	0	0	0	1	0
11/2021	[30-39]	M	1	0	1	0	0	1
2/2019	[40-49]	F	1	0	1	0	0	0
8/2019	[50-59]	M	0	0	0	0	1	1
6/2021	[50-59]	M	1	0	1	0	0	0
1/2021	[30-39]	M	0	0	0	0	1	0
6/2021	[30-39]	M	1	0	0	0	1	0
4/2019	[30-39]	F	1	0	1	0	0	0
7/2020	[30-39]	F	1	0	0	0	1	0
9/2020	[40-49]	M	0	0	1	0	0	0
7/2021	[30-39]	M	0	0	0	0	1	0
6/2021	[50-59]	F	1	0	0	0	1	1
7/2021	[50-59]	F	1	0	1	0	0	0
12/2021	[50-59]	F	1	0	0	0	1	1
12/2019	[30-39]	F	0	0	0	0	1	0
2/2019	[30-39]	M	1	0	0	0	1	0
11/2019	[30-39]	M	1	0	0	0	1	1
7/2021	[30-39]	M	1	0	0	0	1	0
10/2021	[30-39]	M	1	0	0	0	1	1
10/2021	[30-39]	M	1	0	0	0	1	1
8/2019	[30-39]	M	1	0	0	0	1	0
6/2020	[30-39]	M	1	0	0	0	1	0
11/2020	[30-39]	M	1	0	0	0	1	0
6/2021	[30-39]	M	1	0	1	0	0	0
4/2021	[50-59]	F	1	0	0	0	1	0
8/2019	[50-59]	F	1	0	1	0	0	0
9/2021	[30-39]	F	0	0	1	0	0	0
4/2019	[30-39]	M	0	0	1	0	0	0
4/2019	[40-49]	F	1	0	1	0	0	0
11/2019	[50-59]	M	1	0	1	0	0	0
10/2019	[50-59]	F	1	0	1	0	0	0
10/2021	[50-59]	F	1	0	0	0	1	0
2/2020	[50-59]	F	1	0	0	0	1	1
2/2021	[50-59]	F	1	0	0	0	1	0
3/2021	[50-59]	F	1	0	0	1	0	0
4/2019	60+	F	1	0	1	0	0	0
1/2020	[30-39]	F	1	0	1	0	0	0
4/2020	[30-39]	M	0	0	0	0	1	0
10/2021	[50-59]	F	1	0	0	0	1	0
2/2019	[50-59]	M	0	0	0	0	1	0
5/2019	[50-59]	M	0	0	0	0	1	0
7/2019	[50-59]	M	0	0	0	0	1	0
6/2021	[50-59]	M	0	0	0	0	1	0
2/2019	[50-59]	F	1	0	1	0	0	0
5/2019	[50-59]	F	1	0	0	0	1	0
3/2019	[30-39]	M	0	0	0	0	1	0
7/2019	[30-39]	M	0	0	0	0	1	0
4/2021	[50-59]	F	0	0	1	0	0	0
3/2020	[50-59]	M	0	0	0	0	1	0
5/2020	[50-59]	M	0	0	0	0	1	0
6/2020	[50-59]	M	0	0	0	0	1	0
4/2021	[50-59]	M	0	0	0	0	1	0
7/2021	[50-59]	M	0	0	0	0	1	0
10/2021	[50-59]	M	0	0	0	0	1	1
5/2019	[30-39]	M	0	0	0	0	1	0
7/2019	[30-39]	M	0	0	0	0	1	0
6/2020	[30-39]	M	0	0	0	0	1	0
2/2021	[30-39]	M	0	0	0	0	1	0
8/2020	[40-49]	M	0	0	0	0	1	0
6/2021	[30-39]	F	0	0	0	0	1	0
12/2019	[30-39]	F	0	0	1	0	0	0
5/2020	[30-39]	F	1	0	0	0	1	0
5/2020	[30-39]	M	1	0	0	0	1	0
8/2020	[30-39]	M	1	0	1	0	0	0
12/2020	[30-39]	M	1	0	0	0	1	0
5/2021	[30-39]	M	0	0	0	0	1	0
10/2021	[30-39]	M	0	0	0	0	1	0
10/2021	[30-39]	M	0	0	1	0	0	0
12/2020	[50-59]	F	1	0	0	0	1	0
9/2021	[50-59]	F	1	0	0	0	1	1
4/2021	[50-59]	F	0	0	1	0	0	0
10/2020	[30-39]	M	0	0	0	0	1	0
5/2019	[50-59]	M	0	0	1	0	0	0
5/2021	[30-39]	M	0	0	1	0	0	0
2/2019	[50-59]	F	1	0	1	0	0	0
2/2019	[30-39]	F	0	0	1	0	0	0
2/2021	[30-39]	F	0	0	1	0	0	0
5/2019	[30-39]	F	1	0	1	0	0	0
7/2020	[50-59]	M	1	0	0	0	1	0
9/2020	[30-39]	M	1	0	1	0	0	0
6/2021	[30-39]	F	0	0	0	0	1	0
7/2021	[30-39]	F	0	0	0	0	1	0
12/2019	[30-39]	F	0	0	1	0	0	0
7/2021	[30-39]	F	0	0	0	0	1	1
9/2021	[30-39]	F	0	0	0	0	1	0
10/2021	[30-39]	F	0	0	0	1	0	0
9/2020	[30-39]	M	0	0	1	0	0	0
5/2021	[30-39]	M	0	0	1	0	0	0
10/2020	[40-49]	M	0	0	0	0	1	0
3/2021	[40-49]	M	0	0	0	0	1	0
12/2019	[40-49]	M	1	0	0	0	1	0
7/2021	[40-49]	F	1	0	0	0	1	0
9/2021	[40-49]	F	1	0	0	0	1	0
8/2019	[40-49]	F	1	0	1	0	0	0
3/2021	[50-59]	F	0	0	1	0	0	0
11/2020	[30-39]	F	0	0	0	0	1	0
3/2020	[40-49]	M	1	0	0	0	1	0
12/2020	[40-49]	M	1	0	0	0	1	0
1/2021	[40-49]	M	1	0	0	0	1	0
2/2021	[40-49]	M	1	0	0	0	1	0
5/2021	[30-39]	F	1	0	1	0	0	0
3/2019	[50-59]	F	1	0	0	0	1	0
1/2021	[50-59]	F	1	0	0	0	1	1
1/2021	[50-59]	F	1	0	0	0	1	0
9/2021	[50-59]	F	1	0	0	0	1	0
10/2021	[50-59]	F	1	0	0	1	0	0
1/2019	[50-59]	F	1	0	0	0	1	0
2/2019	[50-59]	F	1	0	0	0	1	0
2/2019	[50-59]	F	1	0	0	1	0	0
2/2019	[50-59]	F	1	0	0	1	0	0
8/2020	[30-39]	M	0	0	1	0	0	0
6/2021	[30-39]	M	0	0	0	0	1	0
1/2019	[30-39]	F	1	0	1	0	0	0
6/2021	[30-39]	F	1	0	0	0	1	0
3/2021	[30-39]	F	0	0	1	0	0	0
12/2019	[30-39]	M	0	0	1	0	0	0
3/2019	[30-39]	M	0	0	1	0	0	0
8/2020	[30-39]	M	0	0	0	0	1	0
1/2021	[30-39]	M	0	0	0	0	1	0
8/2020	[30-39]	F	1	0	0	0	1	0
2/2021	[50-59]	M	1	0	1	0	0	0
3/2020	[40-49]	F	0	0	1	0	0	0
2/2019	[30-39]	M	0	0	0	0	1	0
3/2021	[30-39]	M	0	0	0	0	1	0
9/2020	[30-39]	M	0	0	1	0	0	0
9/2020	[30-39]	F	0	0	1	0	0	0
9/2021	[40-49]	M	1	0	1	0	0	0
10/2020	[30-39]	F	0	0	1	0	0	0
11/2020	[30-39]	F	0	0	0	0	1	0
7/2019	[30-39]	M	1	0	1	0	0	0
6/2020	[30-39]	M	1	0	0	0	1	0
2/2021	[30-39]	M	1	0	0	0	1	0
10/2020	[30-39]	M	1	0	1	0	0	0
10/2019	[30-39]	M	0	0	1	0	0	1
6/2021	[30-39]	M	1	0	1	0	0	0
3/2020	[30-39]	M	1	0	0	0	1	0
4/2019	[30-39]	M	1	0	0	0	1	0
4/2019	[30-39]	M	1	0	0	0	1	0
9/2020	[30-39]	M	0	0	1	0	0	0
3/2019	[40-49]	F	0	0	1	0	0	0
2/2019	[30-39]	M	0	0	1	0	0	0
5/2019	[30-39]	M	0	0	0	0	1	0
1/2020	[30-39]	M	0	0	1	0	0	0
4/2019	[30-39]	M	1	0	1	0	0	0
11/2020	[30-39]	M	1	0	0	0	1	1
2/2021	[30-39]	M	1	0	1	0	0	0
9/2020	[50-59]	F	1	0	1	0	0	0
9/2019	[30-39]	M	0	0	0	0	1	0
7/2021	[30-39]	M	0	0	0	0	1	0
7/2019	[30-39]	M	0	0	1	0	0	0
11/2019	[30-39]	M	1	0	0	0	1	0
11/2021	[30-39]	M	1	0	0	0	1	0
3/2019	[30-39]	F	1	0	0	0	1	0
2/2020	[30-39]	F	0	0	1	0	0	0
6/2020	[30-39]	M	0	0	0	0	1	0
11/2019	[30-39]	F	1	0	1	0	0	0
10/2019	[30-39]	M	0	0	0	0	1	0
11/2020	[50-59]	F	1	0	1	0	0	0
6/2020	[30-39]	F	0	0	1	0	0	0
12/2021	[30-39]	M	0	0	0	0	1	0
11/2019	60+	F	0	0	0	0	1	0
12/2019	60+	F	0	0	0	0	1	0
11/2019	[30-39]	F	0	0	1	0	0	0
6/2020	[30-39]	F	1	0	1	0	0	0
3/2020	[30-39]	M	0	0	0	0	1	0
9/2021	[50-59]	M	1	0	0	0	1	0
9/2021	[50-59]	M	1	0	0	1	0	0
3/2019	[40-49]	M	1	0	0	0	1	0
10/2020	[30-39]	M	0	0	1	0	0	0
5/2019	[50-59]	F	1	0	1	0	0	0
4/2020	[50-59]	F	1	0	0	0	1	0
12/2020	[30-39]	M	0	0	1	0	0	0
2/2021	[30-39]	M	0	0	0	0	1	0
4/2019	[30-39]	M	0	0	0	0	1	0
4/2021	[50-59]	M	1	0	1	0	0	0
12/2019	[30-39]	M	0	0	0	0	1	0
11/2021	[30-39]	M	0	0	1	0	0	0
1/2019	[20-29]	M	0	0	0	0	1	0
5/2021	[20-29]	M	0	0	1	0	0	0
6/2019	[30-39]	F	1	0	1	0	0	0
9/2021	[30-39]	F	1	0	0	0	1	0
6/2019	[30-39]	M	0	0	0	0	1	0
12/2021	[30-39]	F	1	0	1	0	0	0
2/2020	[30-39]	M	0	0	0	0	1	0
10/2021	[30-39]	M	0	0	0	0	1	1
11/2021	[40-49]	M	0	0	0	0	1	0
4/2019	[20-29]	M	0	0	1	0	0	0
12/2020	[40-49]	F	0	0	1	0	0	0
2/2020	[30-39]	M	0	0	0	0	1	0
5/2021	[30-39]	M	1	0	0	0	1	0
4/2021	[40-49]	M	1	0	1	0	0	0
2/2021	[30-39]	M	0	0	0	0	1	0
5/2021	[50-59]	M	0	0	0	0	1	0
10/2021	[50-59]	M	0	0	0	0	1	0
11/2021	[50-59]	M	0	0	0	0	1	0
2/2020	60+	F	1	0	1	0	0	0
6/2021	[30-39]	F	1	0	1	0	0	0
7/2021	[30-39]	M	0	0	1	0	0	0
2/2020	[40-49]	M	0	0	1	0	0	0
3/2019	[30-39]	M	0	0	1	0	0	0
3/2019	[30-39]	M	0	0	0	0	1	0
5/2020	[30-39]	M	0	0	0	0	1	0
10/2020	[30-39]	M	0	0	1	0	0	0
3/2021	[30-39]	F	1	0	0	0	1	0
9/2019	[30-39]	F	1	0	0	0	1	0
10/2019	[40-49]	M	0	0	0	0	1	0
12/2019	[40-49]	M	0	0	0	0	1	0
6/2021	[40-49]	M	0	0	1	0	0	0
7/2019	[30-39]	F	0	0	1	0	0	0
12/2019	[40-49]	M	0	0	1	0	0	0
3/2021	[40-49]	M	0	0	1	0	0	0
8/2021	[40-49]	M	0	0	0	0	1	0
12/2019	[30-39]	M	0	0	1	0	0	0
12/2021	[30-39]	M	0	0	0	0	1	0
1/2019	[50-59]	F	0	0	1	0	0	0
8/2020	[50-59]	M	0	0	0	0	1	0
9/2021	[30-39]	M	1	0	1	0	0	0
11/2019	[50-59]	M	0	0	1	0	0	0
11/2020	[30-39]	M	0	0	0	0	1	0
5/2019	[40-49]	F	1	0	1	0	0	0
2/2020	[40-49]	F	1	0	0	0	1	1
11/2019	[30-39]	M	0	0	1	0	0	0
9/2020	[30-39]	M	0	0	0	0	1	0
7/2021	[30-39]	M	0	0	0	0	1	1
10/2020	[30-39]	M	0	0	0	0	1	0
4/2021	[30-39]	M	0	0	0	0	1	0
5/2021	[40-49]	F	0	0	1	0	0	0
10/2020	[30-39]	M	0	0	1	0	0	0
6/2019	[40-49]	M	0	0	0	0	1	0
2/2019	[30-39]	M	1	0	1	0	0	0
12/2021	[30-39]	M	1	0	0	0	1	0
1/2021	[30-39]	F	1	0	1	0	0	0
9/2019	[30-39]	M	0	0	0	0	1	0
5/2021	[30-39]	M	0	0	1	0	0	0
3/2019	[30-39]	F	1	0	0	0	1	1
7/2019	[30-39]	F	1	0	0	0	1	0
12/2020	[30-39]	M	1	0	0	0	1	0
7/2021	[30-39]	M	1	0	0	0	1	0
1/2021	[40-49]	M	0	0	1	0	0	0
4/2019	[50-59]	F	1	1	0	0	1	0
6/2019	[50-59]	F	1	1	0	0	1	0
12/2019	[50-59]	F	1	1	0	0	1	0
1/2020	[50-59]	F	1	1	0	1	0	0
3/2021	[50-59]	F	0	1	0	0	1	0
9/2021	[50-59]	F	0	1	0	0	1	0
12/2021	[50-59]	F	0	1	0	0	1	1
1/2019	[50-59]	F	0	0	1	0	0	0
12/2019	[30-39]	F	1	0	1	0	0	0
4/2021	[30-39]	F	1	0	0	0	1	0
11/2020	[30-39]	M	0	0	0	0	1	0
10/2020	[30-39]	F	1	0	0	0	1	0
12/2020	[30-39]	F	1	0	0	0	1	0
2/2021	[30-39]	F	1	0	0	0	1	0
10/2019	[30-39]	M	0	0	0	0	1	1
10/2020	[30-39]	M	0	0	0	0	1	0
9/2020	[30-39]	M	1	0	1	0	0	0
10/2019	[30-39]	M	0	1	1	0	0	0
9/2021	[30-39]	M	0	1	1	0	0	0
11/2020	[30-39]	M	1	0	1	0	0	0
7/2020	[30-39]	F	0	0	1	0	0	0
10/2020	[30-39]	M	0	0	1	0	0	0
6/2021	[40-49]	M	0	0	0	0	1	0
1/2019	[40-49]	M	0	0	0	0	1	0
4/2021	[40-49]	M	0	0	1	0	0	0
1/2020	[30-39]	M	0	0	0	0	1	0
2/2020	[30-39]	M	0	0	0	0	1	0
1/2020	[40-49]	F	1	0	0	0	1	0
2/2020	[40-49]	F	1	0	0	0	1	0
3/2020	[40-49]	F	1	0	0	1	0	0
7/2021	[30-39]	M	0	0	0	0	1	0
10/2019	[30-39]	M	1	0	1	0	0	0
11/2020	[30-39]	M	1	0	0	0	1	0
2/2019	[30-39]	M	1	0	0	0	1	0
3/2021	[30-39]	M	1	0	1	0	0	0
9/2020	[40-49]	F	0	0	1	0	0	0
6/2021	[40-49]	F	0	0	0	0	1	0
10/2019	[30-39]	F	0	0	1	0	0	0
4/2021	[30-39]	M	0	0	1	0	0	0
7/2021	[40-49]	F	0	0	1	0	0	0
7/2021	[40-49]	F	0	0	1	0	0	0
1/2019	[40-49]	M	0	1	0	0	1	0
10/2020	[40-49]	M	0	1	0	0	1	0
3/2021	[40-49]	M	0	1	1	0	0	0
4/2019	[50-59]	F	1	0	0	0	1	0
8/2019	60+	F	1	0	0	0	1	0
11/2021	60+	F	1	0	0	0	1	0
11/2021	60+	F	1	0	0	1	0	0
10/2019	[30-39]	M	0	0	0	0	1	0
9/2020	[30-39]	M	0	0	0	0	1	0
4/2021	[30-39]	M	0	0	0	0	1	0
5/2019	[30-39]	F	0	0	1	0	0	0
2/2020	60+	F	1	0	0	0	1	0
1/2019	[50-59]	F	0	0	0	0	1	0
6/2021	[50-59]	F	0	0	1	0	0	0
9/2020	[30-39]	F	0	0	1	0	0	0
3/2021	[30-39]	F	0	0	1	0	0	0
11/2021	[40-49]	F	1	0	0	0	1	0
10/2021	[40-49]	F	0	0	1	0	0	0
11/2021	[30-39]	M	1	0	1	0	0	0
9/2021	[30-39]	M	0	0	1	0	0	0
1/2020	[30-39]	M	0	0	0	0	1	0
10/2020	[40-49]	M	0	0	0	0	1	0
5/2019	[30-39]	F	1	0	0	0	1	1
9/2021	[30-39]	F	1	0	1	0	0	0
1/2019	[40-49]	M	1	0	1	0	0	0
2/2021	[40-49]	M	1	0	0	0	1	0
2/2021	[30-39]	M	0	0	1	0	0	0
1/2020	[30-39]	F	0	0	1	0	0	0
9/2020	60+	F	0	0	0	0	1	0
12/2020	[30-39]	M	1	0	1	0	0	0
1/2019	[40-49]	M	1	0	0	0	1	0
2/2021	[40-49]	M	1	0	1	0	0	0
12/2019	[40-49]	M	1	0	0	0	1	0
12/2019	[40-49]	M	1	0	1	0	0	0
1/2019	[40-49]	F	0	0	1	0	0	0
12/2019	[50-59]	F	1	0	0	0	1	0
4/2021	[50-59]	F	1	0	0	0	1	0
7/2019	[30-39]	M	1	0	0	0	1	0
9/2019	[30-39]	M	1	0	0	0	1	0
10/2020	[30-39]	M	0	0	1	0	0	0
1/2020	[50-59]	F	0	0	1	0	0	0
3/2019	[30-39]	M	0	0	0	0	1	0
3/2019	[30-39]	M	0	0	0	0	1	0
4/2019	[30-39]	M	0	0	1	0	0	0
7/2019	[30-39]	M	0	0	0	0	1	0
9/2019	[30-39]	M	0	0	0	0	1	0
9/2020	[30-39]	M	0	0	0	0	1	0
9/2020	[30-39]	M	0	0	0	0	1	0
3/2019	[30-39]	M	0	0	0	0	1	1
9/2019	[30-39]	M	1	0	0	0	1	0
1/2020	[40-49]	F	1	0	1	0	0	0
10/2019	[50-59]	M	0	0	1	0	0	0
5/2021	[50-59]	M	0	0	0	0	1	0
11/2019	[50-59]	M	0	0	1	0	0	0
10/2021	[50-59]	M	0	0	1	0	0	0
1/2020	[30-39]	F	1	0	1	0	0	0
6/2019	[40-49]	F	1	0	1	0	0	0
6/2019	[40-49]	F	1	0	1	0	0	0
6/2019	[40-49]	F	0	0	1	0	0	0
4/2019	[30-39]	F	0	0	0	0	1	0
5/2021	[40-49]	F	0	0	0	0	1	0
7/2021	[40-49]	F	0	0	0	0	1	0
1/2021	[30-39]	F	0	0	1	0	0	0
7/2020	[40-49]	M	1	0	0	0	1	0
8/2021	[30-39]	M	0	0	1	0	0	0
2/2021	[50-59]	F	1	0	0	0	1	0
3/2021	[50-59]	F	1	0	0	0	1	0
3/2021	[50-59]	F	1	0	0	1	0	0
7/2021	[30-39]	F	1	0	1	0	0	0
10/2021	[40-49]	M	0	0	1	0	0	0
3/2020	[40-49]	M	0	1	0	0	1	0
1/2021	[40-49]	M	0	1	0	0	1	0
2/2021	[40-49]	M	0	1	0	0	1	0
4/2021	[40-49]	M	0	1	0	0	1	0
10/2019	[30-39]	M	0	0	0	0	1	0
7/2019	[30-39]	M	0	0	0	0	1	0
8/2021	[30-39]	M	0	0	1	0	0	0
12/2020	[30-39]	M	0	0	1	0	0	0
8/2020	[30-39]	F	1	0	1	0	0	0
8/2019	[30-39]	M	0	0	0	0	1	0
11/2019	[50-59]	M	0	0	0	0	1	0
6/2020	[50-59]	M	1	0	1	0	0	0
12/2019	[30-39]	M	1	0	0	0	1	1
9/2019	[30-39]	F	1	0	0	0	1	0
9/2019	[30-39]	M	0	0	0	0	1	0
1/2020	[30-39]	M	0	0	0	0	1	0
2/2021	[30-39]	M	0	0	1	0	0	0
2/2019	[30-39]	F	1	0	0	0	1	1
6/2019	[30-39]	M	0	0	0	0	1	0
7/2019	[30-39]	M	0	0	0	1	0	0
4/2021	[30-39]	M	0	0	1	0	0	0
9/2019	[30-39]	M	0	0	1	0	0	0
3/2021	[30-39]	M	0	0	0	0	1	0
10/2019	[30-39]	M	1	0	0	0	1	0
8/2020	[30-39]	M	0	0	1	0	0	0
9/2021	[30-39]	M	0	0	1	0	0	0
3/2019	[30-39]	M	0	0	0	0	1	0
6/2021	[30-39]	M	0	0	1	0	0	0
2/2021	[40-49]	F	1	0	0	0	1	0
6/2019	[30-39]	M	0	0	0	0	1	0
10/2019	[30-39]	M	0	0	1	0	0	0
11/2021	[30-39]	M	0	0	0	0	1	0
7/2021	[30-39]	M	0	0	0	0	1	1
9/2019	[50-59]	F	0	0	1	0	0	0
10/2021	[20-29]	M	0	0	0	0	1	0
9/2019	[20-29]	M	0	0	0	0	1	0
7/2019	[30-39]	M	0	0	1	0	0	0
6/2019	[30-39]	M	0	0	0	0	1	0
7/2021	[30-39]	M	0	0	0	0	1	0
1/2020	[40-49]	F	0	0	0	0	1	0
5/2020	[30-39]	M	1	0	0	0	1	0
8/2021	[30-39]	M	1	0	0	0	1	0
10/2021	[30-39]	M	1	0	0	0	1	0
7/2020	[30-39]	M	0	0	1	0	0	0
6/2020	[40-49]	F	1	0	0	0	1	0
9/2020	[30-39]	M	1	0	1	0	0	0
11/2019	[50-59]	M	0	0	1	0	0	0
7/2020	[30-39]	M	0	0	0	0	1	0
7/2019	[30-39]	M	0	0	0	0	1	0
12/2021	[20-29]	M	1	0	1	0	0	0
12/2020	[30-39]	F	1	0	0	0	1	0
2/2021	[30-39]	M	0	0	1	0	0	0
4/2021	[30-39]	F	0	0	1	0	0	0
3/2019	[30-39]	M	0	0	1	0	0	0
5/2021	[30-39]	M	0	0	0	0	1	0
1/2021	[30-39]	M	0	0	0	0	1	0
6/2021	[30-39]	M	0	0	0	0	1	0
2/2021	[30-39]	M	0	0	0	0	1	0
3/2019	[40-49]	F	0	0	1	0	0	1
3/2021	[40-49]	F	0	0	1	0	0	1
3/2019	[50-59]	F	1	0	0	0	1	1
9/2019	[50-59]	F	1	0	0	0	1	0
3/2020	[50-59]	F	1	0	0	0	1	0
10/2020	[50-59]	F	1	0	0	0	1	0
4/2021	[50-59]	F	1	0	0	0	1	0
9/2020	[50-59]	M	1	0	0	0	1	0
11/2020	[50-59]	M	1	0	0	0	1	0
11/2020	[50-59]	M	1	0	0	1	0	0
9/2021	[50-59]	M	1	0	1	0	0	0
11/2021	[50-59]	M	1	0	0	0	1	0
11/2020	[30-39]	M	1	0	1	0	0	0
1/2019	[50-59]	M	1	1	0	0	1	0
1/2020	[50-59]	M	1	1	0	0	1	0
2/2020	[50-59]	M	1	1	0	0	1	0
3/2020	[50-59]	M	1	1	0	0	1	0
8/2020	[50-59]	M	1	1	0	0	1	0
1/2019	[30-39]	M	0	1	1	0	0	0
2/2020	[50-59]	F	0	0	1	0	0	0
8/2019	[50-59]	M	1	0	0	0	1	1
10/2021	[50-59]	M	1	0	1	0	0	0
10/2021	60+	M	0	0	1	0	0	0
1/2020	[50-59]	M	1	1	1	0	0	0
1/2021	[50-59]	M	1	1	0	0	1	0
2/2021	[50-59]	M	1	1	0	0	1	1
8/2021	[50-59]	M	1	1	0	0	1	0
11/2021	[50-59]	M	1	1	0	0	1	1
8/2019	[40-49]	M	1	0	0	0	1	0
5/2020	[40-49]	M	1	0	0	0	1	0
11/2020	[40-49]	M	1	0	1	0	0	0
2/2019	[50-59]	M	1	0	1	0	0	0
6/2021	[30-39]	M	1	0	1	0	0	0
1/2020	[20-29]	M	1	0	0	0	1	0
5/2019	[40-49]	M	1	0	1	0	0	0
3/2019	[50-59]	M	1	0	1	0	0	0
3/2021	[50-59]	M	1	0	0	0	1	1
1/2021	[50-59]	F	1	0	1	0	0	0
12/2021	[50-59]	F	1	0	0	0	1	0
11/2020	[50-59]	F	1	0	1	0	0	0
9/2019	[50-59]	M	1	0	0	0	1	0
1/2020	[50-59]	M	1	0	0	0	1	0
12/2021	[50-59]	M	1	0	0	0	1	1
9/2021	[50-59]	F	1	0	1	0	0	0
12/2020	[50-59]	M	1	0	1	0	0	0
12/2019	[50-59]	M	1	0	1	0	0	0
3/2020	[30-39]	F	1	0	1	0	0	0
2/2021	[50-59]	M	1	1	0	0	1	0
3/2021	[50-59]	M	1	1	0	0	1	1
4/2021	[50-59]	M	1	1	0	1	0	0
1/2021	[40-49]	M	1	0	1	0	0	0
9/2020	[50-59]	F	1	0	1	0	0	0
1/2019	[50-59]	M	1	0	0	0	1	0
1/2021	[50-59]	M	1	0	1	0	0	0
1/2019	[50-59]	M	1	0	0	0	1	0
3/2019	[50-59]	M	1	0	0	0	1	0
9/2019	[50-59]	M	1	0	0	0	1	0
9/2020	[50-59]	M	1	0	0	0	1	0
11/2020	[50-59]	M	1	0	0	0	1	0
11/2020	[50-59]	M	1	0	0	1	0	0
3/2021	[50-59]	M	1	0	0	0	1	0
11/2020	[40-49]	M	0	0	1	0	0	0
9/2019	[30-39]	F	1	0	1	0	0	0
5/2019	[30-39]	M	1	0	1	0	0	0
9/2020	60+	M	0	0	0	0	1	0
10/2020	60+	M	0	0	0	0	1	0
6/2021	60+	M	0	0	0	0	1	0
12/2020	[40-49]	F	1	0	0	0	1	0
4/2021	[50-59]	F	1	0	0	0	1	0
6/2021	[50-59]	F	1	0	0	0	1	0
11/2020	60+	F	1	0	0	0	1	0
3/2021	60+	F	1	0	0	0	1	0
7/2019	[30-39]	M	0	0	1	0	0	0
6/2020	60+	M	1	0	0	0	1	0
11/2019	[50-59]	M	1	0	0	0	1	1
9/2021	[40-49]	M	1	0	1	0	0	0
10/2021	[40-49]	F	1	0	1	0	0	0
2/2020	[50-59]	M	1	0	1	0	0	0
8/2019	[40-49]	M	1	0	0	0	1	1
2/2020	[50-59]	M	1	0	1	0	0	0
8/2019	[40-49]	F	1	0	1	0	0	0
1/2021	[50-59]	F	1	0	1	0	0	0
5/2019	[30-39]	F	0	0	1	0	0	0
1/2020	[30-39]	F	1	0	1	0	0	0
6/2020	[40-49]	F	1	0	0	0	1	0
7/2019	[30-39]	F	1	0	1	0	0	0
11/2019	[40-49]	F	1	0	1	0	0	0
5/2019	[40-49]	M	0	0	0	0	1	0
12/2019	[20-29]	M	0	0	0	0	1	0
1/2019	[30-39]	F	1	0	1	0	0	0
9/2019	[30-39]	F	1	0	0	0	1	0
9/2020	[50-59]	M	1	0	0	0	1	0
12/2020	[50-59]	M	1	0	0	0	1	0
12/2019	[50-59]	M	1	0	1	0	0	0
6/2020	[50-59]	M	1	0	0	0	1	0
3/2020	[50-59]	M	1	0	1	0	0	0
3/2020	[50-59]	M	1	0	1	0	0	0
1/2019	[40-49]	M	1	0	1	0	0	0
1/2021	[40-49]	M	1	0	0	0	1	0
9/2021	[40-49]	M	1	0	0	0	1	1
10/2021	[40-49]	M	1	0	0	1	0	1
10/2021	[50-59]	F	1	0	0	0	1	0
5/2019	[50-59]	M	1	0	1	0	0	0
1/2020	[40-49]	M	1	0	1	0	0	0
9/2019	[50-59]	M	1	0	0	0	1	1
1/2020	[50-59]	M	1	0	0	0	1	0
8/2019	[50-59]	F	1	0	1	0	0	0
7/2021	[50-59]	F	1	0	0	0	1	0
10/2021	[50-59]	F	1	0	0	0	1	0
9/2019	[40-49]	M	1	0	0	0	1	0
10/2019	[40-49]	M	1	0	0	0	1	0
2/2020	[40-49]	M	1	0	0	0	1	0
1/2019	[50-59]	F	1	0	1	0	0	0
9/2020	[50-59]	F	1	0	0	0	1	0
3/2019	[50-59]	M	1	0	0	0	1	0
5/2019	[50-59]	M	1	0	0	0	1	1
9/2019	[50-59]	M	1	0	0	1	0	0
7/2019	[40-49]	M	0	0	0	0	1	0
8/2019	60+	M	1	0	1	0	0	0
6/2019	[40-49]	F	1	0	1	0	0	0
11/2019	[40-49]	M	0	0	0	0	1	1
1/2019	[30-39]	M	1	0	0	0	1	0
5/2021	[30-39]	M	1	0	0	0	1	1
6/2021	[30-39]	M	1	0	0	0	1	0
8/2021	[30-39]	M	1	0	0	0	1	0
10/2021	[30-39]	M	1	0	0	0	1	0
10/2021	[40-49]	F	1	0	1	0	0	0
10/2021	[40-49]	M	1	0	1	0	0	0
10/2021	[50-59]	F	1	0	1	0	0	0
4/2019	[50-59]	M	1	0	0	0	1	1
8/2021	[50-59]	M	1	0	0	0	1	0
12/2021	[50-59]	M	1	0	0	0	1	0
3/2019	[40-49]	M	1	0	1	0	0	0
3/2021	[50-59]	M	1	0	0	0	1	1
8/2021	[50-59]	M	1	0	0	0	1	1
9/2021	[50-59]	M	1	0	0	0	1	0
12/2020	[50-59]	F	1	0	0	0	1	0
9/2021	[50-59]	M	1	0	1	0	0	0
2/2020	[50-59]	M	1	0	1	0	0	0
9/2020	[50-59]	M	1	0	0	0	1	0
1/2021	[50-59]	M	1	0	1	0	0	0
3/2019	[50-59]	M	1	0	1	0	0	0
7/2020	[50-59]	M	1	0	0	0	1	0
8/2019	[40-49]	M	1	0	1	0	0	0
9/2020	[40-49]	M	1	0	1	0	0	0
5/2019	[40-49]	M	1	0	1	0	0	0
5/2019	[50-59]	M	1	0	0	0	1	0
3/2020	[40-49]	M	1	0	1	0	0	0
12/2019	[40-49]	M	1	0	1	0	0	0
9/2021	[50-59]	M	0	0	0	0	1	0
2/2020	[50-59]	F	1	1	1	0	0	0
2/2019	[50-59]	M	1	0	1	0	0	0
12/2021	[50-59]	M	1	0	0	0	1	1
2/2019	[40-49]	M	1	0	1	0	0	0
10/2020	[40-49]	M	1	0	1	0	0	0
12/2021	[40-49]	M	1	0	0	0	1	1
1/2020	[50-59]	M	1	0	0	0	1	1
10/2020	[50-59]	M	1	0	0	0	1	1
10/2021	[50-59]	M	1	0	0	0	1	0
8/2019	[40-49]	F	1	0	0	0	1	0
11/2019	[40-49]	F	1	0	0	0	1	0
6/2020	[40-49]	F	1	0	0	0	1	0
1/2021	[40-49]	F	1	0	0	0	1	0
5/2021	[40-49]	F	1	0	0	0	1	0
10/2021	[40-49]	F	1	0	0	0	1	0
6/2021	[50-59]	M	1	0	0	0	1	1
8/2021	[50-59]	M	1	0	0	0	1	1
6/2021	[30-39]	F	0	0	1	0	0	0
2/2021	[30-39]	F	1	0	0	0	1	0
10/2019	60+	F	1	0	1	0	0	0
2/2019	60+	F	1	0	1	0	0	0
3/2019	[40-49]	F	0	0	1	0	0	0
9/2020	60+	M	1	0	1	0	0	0
6/2019	60+	M	1	1	0	1	0	0
6/2019	60+	M	1	1	0	1	0	0
8/2019	[50-59]	M	1	0	1	0	0	0
10/2021	[40-49]	M	1	0	1	0	0	0
7/2019	[30-39]	M	0	0	0	0	1	0
1/2021	[30-39]	M	0	0	0	0	1	0
4/2021	[30-39]	F	0	0	1	0	0	0
9/2020	[30-39]	M	0	0	1	0	0	0
7/2019	60+	M	1	0	1	0	0	0
4/2019	[50-59]	M	1	0	0	0	1	0
9/2019	[50-59]	M	1	0	0	0	1	0
10/2019	[50-59]	M	1	0	0	0	1	0
1/2020	[50-59]	M	1	0	0	0	1	0
10/2020	[50-59]	M	1	0	0	0	1	0
9/2020	[40-49]	M	1	0	0	0	1	0
6/2019	[50-59]	M	1	0	0	0	1	0
7/2019	[50-59]	M	1	0	0	0	1	0
7/2019	60+	M	1	0	0	0	1	0
3/2019	[40-49]	M	1	0	0	0	1	0
3/2019	[40-49]	M	1	0	0	0	1	0
8/2019	[40-49]	F	1	0	1	0	0	0
2/2019	[30-39]	M	0	0	0	0	1	0
5/2019	[30-39]	M	0	0	0	0	1	0
10/2019	[30-39]	M	0	0	0	0	1	0
4/2021	[30-39]	M	0	0	0	0	1	0
3/2021	[50-59]	F	0	0	0	0	1	0
11/2019	[50-59]	M	0	0	1	0	0	0
2/2020	[50-59]	M	1	0	1	0	0	0
8/2020	[40-49]	M	1	0	0	0	1	1
4/2021	[50-59]	F	1	0	0	0	1	1
10/2021	[50-59]	F	1	0	0	0	1	0
2/2019	60+	F	1	0	0	0	1	0
8/2019	[50-59]	M	1	0	0	0	1	0
9/2020	[40-49]	M	1	0	0	0	1	0
2/2020	[40-49]	M	1	0	1	0	0	0
4/2019	60+	M	1	0	0	0	1	1
1/2019	[50-59]	M	1	0	0	0	1	0
1/2019	[50-59]	M	1	0	0	0	1	0
4/2019	[50-59]	M	1	0	0	0	1	0
11/2019	[50-59]	M	1	0	0	0	1	0
9/2020	[50-59]	M	1	0	0	0	1	0
3/2021	[50-59]	M	1	0	0	0	1	0
6/2021	[50-59]	M	1	0	0	0	1	0
3/2019	[50-59]	M	1	0	1	0	0	0
10/2020	[50-59]	M	1	0	0	0	1	0
8/2019	60+	F	1	0	1	0	0	0
10/2019	[30-39]	F	1	0	0	0	1	0
5/2020	[30-39]	F	1	0	0	0	1	0
2/2021	60+	F	1	0	1	0	0	0
1/2019	[30-39]	M	1	0	0	0	1	0
3/2021	[20-29]	M	0	0	1	0	0	0
4/2021	[40-49]	F	1	0	1	0	0	0
7/2021	[30-39]	F	0	0	1	0	0	0
9/2019	[40-49]	M	1	0	0	0	1	0
2/2021	[40-49]	M	1	0	0	0	1	0
2/2020	[40-49]	M	0	0	0	0	1	0
9/2020	[40-49]	M	0	0	0	0	1	0
6/2021	[40-49]	M	0	0	0	0	1	0
7/2021	[40-49]	M	0	0	0	0	1	0
9/2021	[40-49]	M	0	0	0	1	0	0
7/2019	[30-39]	M	1	1	0	0	1	0
7/2021	[30-39]	M	0	1	0	0	1	0
3/2021	[20-29]	M	1	0	1	0	0	0
1/2019	[50-59]	F	0	0	0	0	1	0
5/2019	[50-59]	F	0	0	0	0	1	0
7/2019	[50-59]	F	0	0	0	0	1	0
11/2019	[50-59]	F	0	0	0	0	1	0
12/2019	[50-59]	F	0	0	0	0	1	0
7/2020	[50-59]	F	0	0	0	0	1	0
9/2020	[50-59]	F	0	0	0	0	1	0
12/2020	[40-49]	M	1	0	0	0	1	0
6/2021	[50-59]	F	1	0	0	0	1	0
10/2021	[50-59]	F	1	0	0	0	1	0
7/2021	[30-39]	M	0	0	1	0	0	0
6/2019	[30-39]	M	0	0	1	0	0	0
10/2019	[30-39]	M	1	0	0	0	1	0
7/2019	[50-59]	F	0	0	1	0	0	0
5/2021	[50-59]	F	1	0	1	0	0	0
4/2021	[50-59]	F	1	0	0	0	1	0
5/2021	[50-59]	F	1	0	0	0	1	0
2/2019	[30-39]	F	0	1	1	0	0	0
9/2019	[30-39]	F	0	1	0	0	1	0
7/2020	[30-39]	F	0	1	0	0	1	0
12/2020	[30-39]	F	0	1	0	0	1	0
1/2020	[40-49]	F	1	0	1	0	0	0
7/2020	[30-39]	F	1	0	1	0	0	1
9/2020	[40-49]	M	1	0	1	0	0	0
3/2021	[30-39]	F	1	0	1	0	0	0
3/2021	[50-59]	M	1	0	0	0	1	0
1/2020	[40-49]	F	1	0	1	0	0	0
10/2019	[30-39]	F	0	0	1	0	0	0
10/2021	[30-39]	F	0	0	1	0	0	0
9/2020	[30-39]	F	0	0	1	0	0	0
9/2020	[30-39]	F	0	0	0	0	1	0
2/2020	[30-39]	F	1	0	0	0	1	0
4/2021	[30-39]	F	1	0	1	0	0	0
12/2020	[30-39]	F	0	0	1	0	0	0
3/2021	[40-49]	M	0	0	0	0	1	0
4/2019	[30-39]	M	0	0	1	0	0	0
3/2019	[50-59]	M	1	0	0	0	1	0
9/2020	[50-59]	M	0	0	0	0	1	1
10/2020	[40-49]	M	1	0	0	0	1	0
4/2019	[40-49]	F	0	0	0	0	1	0
12/2020	[40-49]	F	1	0	0	0	1	0
1/2020	[30-39]	M	0	0	1	0	0	0
10/2020	[30-39]	M	1	0	0	0	1	0
11/2019	[30-39]	F	0	0	0	0	1	0
7/2019	[50-59]	F	0	0	0	0	1	0
11/2021	[50-59]	F	0	0	0	0	1	0
10/2021	[40-49]	M	1	0	1	0	0	0
12/2020	[40-49]	F	0	0	1	0	0	0
11/2021	[40-49]	F	0	0	0	0	1	0
11/2019	[30-39]	F	0	0	1	0	0	0
9/2020	[50-59]	M	1	0	0	0	1	0
9/2020	[50-59]	M	1	0	0	0	1	0
4/2019	[30-39]	F	0	0	1	0	0	0
9/2021	[30-39]	F	0	0	1	0	0	0
6/2019	[30-39]	F	0	0	0	0	1	0
12/2021	[30-39]	F	0	0	0	0	1	0
11/2019	[30-39]	F	0	0	0	0	1	0
6/2021	[30-39]	F	0	0	0	0	1	0
1/2020	[30-39]	F	1	0	1	0	0	0
1/2020	[30-39]	F	0	0	1	0	0	0
9/2021	[30-39]	F	0	0	0	0	1	0
10/2021	[30-39]	F	0	0	0	0	1	0
10/2021	[30-39]	M	1	0	0	0	1	0
3/2019	[30-39]	F	0	0	0	0	1	0
4/2019	[30-39]	F	0	0	1	0	0	1
11/2020	[50-59]	F	1	0	1	0	0	0
11/2020	[50-59]	F	0	0	1	0	0	0
10/2019	[30-39]	M	0	0	0	0	1	0
4/2021	[30-39]	M	0	0	1	0	0	0
5/2019	[30-39]	F	1	0	1	0	0	0
1/2019	[30-39]	F	1	0	0	0	1	0
5/2020	[30-39]	F	1	0	0	0	1	0
8/2019	[40-49]	F	1	0	1	0	0	0
11/2021	[40-49]	F	1	0	0	0	1	0
5/2019	[40-49]	F	1	0	1	0	0	0
11/2019	[40-49]	F	1	0	0	0	1	0
6/2021	[40-49]	F	1	0	0	0	1	0
11/2021	[40-49]	F	1	0	1	0	0	0
4/2019	[30-39]	F	1	1	0	0	1	0
7/2019	[30-39]	F	1	1	0	0	1	0
11/2019	[30-39]	F	1	1	0	0	1	0
1/2020	[30-39]	F	1	1	0	0	1	0
7/2019	[50-59]	M	1	0	0	0	1	0
8/2020	[50-59]	M	1	0	0	0	1	0
7/2019	[30-39]	F	1	0	1	0	0	0
4/2021	[30-39]	F	0	0	0	0	1	0
5/2021	[30-39]	M	0	0	0	0	1	0
6/2020	[40-49]	F	0	0	0	0	1	0
6/2020	[30-39]	F	0	0	0	0	1	0
3/2019	[50-59]	F	0	1	0	0	1	1
7/2019	[50-59]	F	0	1	0	0	1	0
3/2021	[50-59]	F	0	1	0	0	1	0
4/2021	[50-59]	F	0	1	0	0	1	0
5/2021	[50-59]	F	0	1	0	0	1	0
6/2021	[50-59]	F	0	1	0	0	1	0
9/2021	[50-59]	F	0	1	0	0	1	0
5/2020	[40-49]	F	1	0	1	0	0	0
9/2019	[30-39]	M	0	0	0	0	1	0
5/2021	[30-39]	F	1	0	0	0	1	0
1/2020	[40-49]	F	1	0	0	0	1	0
2/2020	[40-49]	F	1	0	0	1	0	0
9/2021	[30-39]	F	1	0	0	0	1	0
7/2019	[30-39]	M	0	0	0	0	1	0
1/2021	[40-49]	F	0	0	0	0	1	0
1/2021	[40-49]	F	0	0	0	1	0	0
7/2021	[40-49]	F	0	0	0	0	1	1
12/2021	[40-49]	F	0	0	0	0	1	0
1/2019	[30-39]	M	0	0	1	0	0	1
10/2020	[20-29]	M	0	0	0	0	1	0
6/2021	[20-29]	M	0	0	0	0	1	0
9/2019	[40-49]	F	0	0	0	0	1	0
2/2020	[30-39]	F	1	0	1	0	0	0
3/2021	[20-29]	M	0	0	1	0	0	0
6/2021	[20-29]	F	0	0	1	0	0	0
4/2019	[20-29]	M	0	0	0	0	1	0
12/2019	[20-29]	F	1	0	1	0	0	0
8/2020	[20-29]	F	1	0	0	0	1	0
12/2021	[30-39]	M	1	0	0	0	1	0
7/2020	[30-39]	F	1	0	1	0	0	0
3/2019	[20-29]	M	0	0	0	0	1	0
4/2019	[30-39]	M	1	0	1	0	0	0
5/2021	[30-39]	M	1	0	1	0	0	0
5/2021	[30-39]	M	0	0	0	0	1	0
5/2020	[20-29]	F	0	0	0	0	1	0
2/2020	[40-49]	F	0	0	1	0	0	0
3/2021	[30-39]	M	0	0	0	0	1	0
10/2021	[30-39]	F	0	0	0	0	1	0
6/2021	[30-39]	F	1	0	0	0	1	0
5/2020	[30-39]	M	1	0	1	0	0	0
1/2019	[50-59]	M	0	0	0	0	1	0
7/2019	[30-39]	M	0	0	0	0	1	0
9/2020	[30-39]	M	1	0	0	0	1	0
1/2020	[30-39]	F	1	0	0	0	1	0
6/2020	[30-39]	F	1	0	0	0	1	0
1/2021	[50-59]	M	0	0	1	0	0	0
2/2019	[40-49]	M	0	0	1	0	0	0
7/2019	[30-39]	M	0	0	0	0	1	0
10/2020	[50-59]	M	1	0	0	0	1	0
6/2021	[50-59]	M	1	0	0	0	1	0
9/2021	[50-59]	M	1	0	0	0	1	0
4/2021	[30-39]	F	0	0	1	0	0	0
1/2020	60+	F	1	1	1	0	0	0
6/2021	60+	F	1	1	0	0	1	1
9/2021	60+	F	1	1	0	0	1	0
10/2021	60+	F	1	1	0	0	1	0
2/2020	[30-39]	M	0	0	1	0	0	0
9/2021	[30-39]	M	0	0	0	0	1	0
7/2021	[30-39]	F	0	0	1	0	0	1
10/2020	[30-39]	F	1	0	1	0	0	0
12/2019	[50-59]	M	0	0	1	0	0	0
6/2019	[30-39]	M	0	0	0	0	1	0
3/2019	[40-49]	M	0	0	1	0	0	0
10/2021	[40-49]	M	0	0	0	0	1	0
9/2021	[40-49]	F	1	0	0	0	1	0
5/2021	[30-39]	F	0	0	1	0	0	0
3/2020	[40-49]	F	0	0	1	0	0	1
7/2021	[30-39]	M	0	0	0	0	1	0
7/2021	[30-39]	M	0	0	0	1	0	0
7/2019	[50-59]	M	1	0	1	0	0	0
8/2019	[30-39]	F	1	0	1	0	0	0
7/2019	[30-39]	M	0	0	0	0	1	0
6/2020	[30-39]	M	0	0	0	0	1	0
6/2020	[30-39]	F	0	0	0	0	1	0
12/2020	[50-59]	F	1	0	1	0	0	0
7/2021	[30-39]	M	0	0	1	0	0	0
2/2020	[30-39]	M	0	0	1	0	0	0
9/2019	[30-39]	F	1	0	1	0	0	0
4/2021	[30-39]	M	0	0	1	0	0	0
2/2020	[20-29]	M	0	0	0	0	1	0
6/2019	[30-39]	M	0	0	0	0	1	0
10/2020	[30-39]	F	1	0	0	0	1	0
10/2020	[30-39]	M	1	0	0	0	1	0
7/2019	[30-39]	F	0	0	1	0	0	0
2/2021	[30-39]	M	1	0	1	0	0	0
1/2020	[30-39]	M	1	0	1	0	0	1
4/2019	[30-39]	M	0	0	1	0	0	0
8/2020	[50-59]	M	0	0	0	0	1	0
9/2020	[50-59]	F	0	0	1	0	0	0
6/2019	[40-49]	M	0	0	1	0	0	0
5/2020	[40-49]	M	0	0	0	0	1	0
6/2020	[40-49]	M	0	0	0	0	1	0
3/2021	[40-49]	M	0	0	0	0	1	0
6/2021	[40-49]	M	0	0	0	0	1	0
1/2021	[40-49]	F	1	0	0	0	1	0
2/2021	[30-39]	F	1	0	0	0	1	0
9/2020	[20-29]	M	0	0	1	0	0	0
6/2021	[20-29]	M	0	0	0	0	1	0
7/2020	[30-39]	M	1	0	0	0	1	0
9/2020	[30-39]	M	1	0	0	0	1	0
1/2020	[30-39]	F	1	0	1	0	0	0
5/2021	[30-39]	M	0	0	0	0	1	0
2/2020	[30-39]	F	1	0	1	0	0	0
11/2019	[50-59]	F	0	0	0	0	1	0
5/2021	[30-39]	M	0	0	0	0	1	0
2/2019	[20-29]	M	0	0	0	0	1	0
9/2020	[20-29]	M	0	0	0	0	1	0
2/2021	[20-29]	M	0	0	0	0	1	1
5/2021	[20-29]	M	0	0	0	0	1	0
10/2021	[40-49]	M	0	0	1	0	0	0
2/2021	[40-49]	M	1	0	0	0	1	0
2/2021	[40-49]	M	1	0	0	0	1	0
5/2021	[30-39]	M	0	0	0	0	1	0
2/2019	[30-39]	F	1	0	0	0	1	1
6/2019	[30-39]	F	1	0	0	0	1	0
11/2019	[30-39]	F	1	0	0	0	1	1
1/2020	[30-39]	F	1	0	0	0	1	0
7/2021	[30-39]	F	1	0	0	0	1	0
9/2021	[30-39]	F	1	0	0	0	1	0
3/2021	[30-39]	F	0	0	0	0	1	0
1/2020	[30-39]	F	1	0	0	0	1	0
4/2019	[30-39]	M	1	0	0	0	1	0
3/2020	[30-39]	M	1	0	0	0	1	0
6/2020	[30-39]	M	1	0	0	0	1	0
8/2021	[30-39]	M	1	0	0	0	1	0
12/2021	[30-39]	M	1	0	0	0	1	0
4/2020	[40-49]	M	1	0	0	0	1	0
8/2020	[40-49]	M	1	0	0	0	1	0
4/2021	[50-59]	F	1	0	1	0	0	0
10/2020	[40-49]	M	0	0	1	0	0	0
10/2020	[30-39]	F	1	0	1	0	0	0
12/2020	60+	F	1	0	0	0	1	0
1/2021	60+	F	1	0	1	0	0	0
3/2020	[50-59]	M	0	0	1	0	0	0
6/2019	[50-59]	F	1	0	0	0	1	0
9/2021	[50-59]	F	1	0	1	0	0	0
1/2020	[30-39]	M	0	0	1	0	0	0
2/2021	[30-39]	F	1	0	0	0	1	0
2/2021	[30-39]	F	1	0	0	0	1	0
5/2019	60+	F	0	0	1	0	0	0
6/2020	60+	F	1	0	1	0	0	0
2/2020	[40-49]	M	0	0	0	0	1	0
10/2020	[30-39]	F	0	0	0	0	1	0
10/2019	[40-49]	M	0	0	0	0	1	0
12/2019	[30-39]	M	0	0	1	0	0	0
8/2019	[40-49]	F	1	0	0	0	1	1
11/2019	[40-49]	F	1	0	0	0	1	0
9/2021	[40-49]	F	1	0	1	0	0	0
7/2020	[30-39]	M	0	0	1	0	0	0
8/2021	[30-39]	M	0	0	0	0	1	0
7/2020	[50-59]	F	0	0	1	0	0	0
7/2020	[50-59]	F	0	0	1	0	0	0
11/2021	[30-39]	F	1	0	1	0	0	0
2/2020	[30-39]	F	0	0	1	0	0	0
1/2019	[30-39]	F	0	0	1	0	0	0
4/2021	[30-39]	M	0	0	1	0	0	0
6/2021	[30-39]	M	0	0	0	0	1	0
9/2019	[30-39]	F	0	0	1	0	0	0
5/2019	[30-39]	M	0	0	0	0	1	0
9/2020	[30-39]	M	0	0	1	0	0	0
7/2021	[50-59]	F	1	0	1	0	0	0
7/2021	[50-59]	F	1	0	1	0	0	0
4/2021	[30-39]	F	1	0	0	0	1	0
3/2021	[50-59]	F	0	0	0	0	1	0
2/2020	[50-59]	F	0	0	1	0	0	0
5/2019	[40-49]	F	0	0	1	0	0	0
4/2021	[30-39]	M	1	0	0	0	1	0
1/2019	[30-39]	M	0	0	0	0	1	0
10/2019	[30-39]	M	0	0	0	0	1	0
10/2019	[30-39]	M	0	0	1	0	0	0
5/2019	[30-39]	M	1	0	1	0	0	1
3/2021	[30-39]	M	1	0	0	0	1	0
3/2019	[30-39]	F	1	0	0	0	1	0
5/2020	[30-39]	F	1	0	0	0	1	1
11/2020	[30-39]	M	0	0	0	0	1	0
12/2019	[50-59]	F	1	1	0	0	1	1
3/2020	[50-59]	F	1	1	0	0	1	0
10/2020	[50-59]	F	1	1	0	0	1	1
1/2021	[50-59]	F	1	1	0	0	1	0
10/2021	[50-59]	F	1	1	0	0	1	0
7/2019	[20-29]	M	0	0	0	0	1	0
1/2019	[50-59]	F	0	0	1	0	0	0
2/2020	[30-39]	M	0	0	0	0	1	0
10/2020	[30-39]	M	0	0	1	0	0	0
5/2021	[30-39]	M	0	0	0	0	1	0
7/2021	[30-39]	M	0	1	0	0	1	0
7/2019	[30-39]	F	0	0	1	0	0	0
9/2020	[30-39]	F	0	0	0	0	1	0
6/2020	[30-39]	M	0	0	0	0	1	0
7/2020	[30-39]	M	0	0	0	0	1	0
6/2021	[30-39]	M	0	0	0	0	1	0
2/2019	[40-49]	M	0	1	0	0	1	0
4/2019	[30-39]	F	0	0	1	0	0	0
6/2021	[30-39]	F	1	0	1	0	0	0
6/2020	[30-39]	F	1	0	1	0	0	0
12/2020	[20-29]	M	1	0	1	0	0	0
6/2020	[30-39]	F	0	0	1	0	0	0
1/2020	[40-49]	F	0	0	1	0	0	0
9/2019	[30-39]	M	1	0	0	0	1	0
2/2019	[40-49]	M	0	0	1	0	0	0
11/2021	[30-39]	M	0	0	1	0	0	0
7/2020	[20-29]	M	0	0	1	0	0	0
9/2021	[20-29]	M	0	0	0	0	1	0
9/2021	[40-49]	F	1	0	1	0	0	0
9/2019	[30-39]	M	0	0	1	0	0	0
11/2020	[30-39]	F	1	0	1	0	0	0
9/2020	60+	F	1	0	1	0	0	0
4/2019	[30-39]	M	1	0	0	0	1	0
6/2021	[30-39]	M	1	0	1	0	0	0
2/2019	[30-39]	M	0	0	1	0	0	0
11/2021	[40-49]	M	0	1	1	0	0	0
12/2021	[40-49]	M	0	1	0	0	1	0
1/2019	60+	M	0	0	1	0	0	0
7/2020	[40-49]	F	0	0	1	0	0	0
6/2021	[30-39]	M	0	0	1	0	0	0
6/2021	[50-59]	M	1	0	0	0	1	0
7/2019	[40-49]	F	1	0	1	0	0	0
6/2021	[30-39]	M	1	0	1	0	0	0
6/2020	[50-59]	M	1	0	0	0	1	0
2/2020	[40-49]	F	1	0	1	0	0	0
3/2021	[30-39]	M	0	0	1	0	0	0
9/2020	[30-39]	M	1	0	1	0	0	0
2/2020	[40-49]	M	1	0	1	0	0	0
2/2020	[50-59]	M	0	0	1	0	0	0
11/2019	[50-59]	M	1	0	1	0	0	0
3/2019	[50-59]	F	1	0	0	0	1	0
7/2019	[50-59]	F	1	0	0	0	1	0
9/2019	[50-59]	F	1	0	0	0	1	0
11/2019	[50-59]	F	1	0	0	0	1	0
8/2020	[50-59]	F	1	0	0	0	1	0
9/2020	[40-49]	M	1	0	1	0	0	0
4/2019	[50-59]	F	0	1	0	0	1	0
3/2020	[50-59]	M	0	0	0	0	1	0
2/2020	[30-39]	F	1	0	1	0	0	0
2/2021	[30-39]	M	1	0	0	0	1	0
1/2019	[30-39]	F	0	0	0	0	1	0
11/2019	[40-49]	F	1	0	1	0	0	0
10/2020	[50-59]	F	1	0	1	0	0	0
8/2020	[30-39]	M	1	0	1	0	0	0
11/2021	[30-39]	M	1	0	1	0	0	0
7/2019	[30-39]	M	0	0	1	0	0	0
9/2021	[30-39]	M	0	0	1	0	0	0
1/2021	[30-39]	M	0	0	1	0	0	0
10/2019	[50-59]	M	0	0	1	0	0	0
10/2020	[50-59]	M	0	0	0	0	1	0
9/2021	[50-59]	M	0	0	0	0	1	1
1/2019	[50-59]	F	0	0	0	0	1	0
1/2019	[50-59]	M	0	0	1	0	0	0
6/2021	[50-59]	M	0	0	0	0	1	0
7/2021	[50-59]	M	0	0	0	1	0	0
1/2019	[30-39]	M	0	0	1	0	0	0
9/2021	[40-49]	F	1	0	1	0	0	0
8/2019	[30-39]	M	0	0	1	0	0	0
1/2021	[50-59]	M	0	0	1	0	0	0
9/2019	[40-49]	M	0	0	1	0	0	0
11/2019	[50-59]	F	1	0	0	0	1	0
9/2020	[50-59]	F	1	0	0	0	1	0
10/2020	[50-59]	F	1	0	0	0	1	0
11/2020	[50-59]	F	1	0	0	1	0	0
4/2021	[40-49]	F	1	0	1	0	0	0
11/2020	[50-59]	M	1	0	1	0	0	0
9/2021	60+	M	1	0	0	0	1	0
1/2021	[50-59]	F	1	0	0	0	1	0
8/2020	[40-49]	F	0	0	0	0	1	0
2/2021	[50-59]	F	0	0	0	0	1	0
5/2021	[40-49]	F	1	0	0	0	1	0
10/2019	[40-49]	M	1	0	0	0	1	0
10/2020	[40-49]	M	1	0	0	0	1	0
11/2020	[30-39]	F	0	0	0	0	1	0
6/2021	[30-39]	F	0	0	1	0	0	0
7/2019	[30-39]	F	0	0	1	0	0	0
2/2021	[30-39]	F	1	0	0	0	1	0
2/2021	[50-59]	M	0	0	1	0	0	0
9/2020	[50-59]	F	1	0	1	0	0	0
1/2021	[30-39]	M	0	0	0	0	1	0
11/2021	[50-59]	F	1	0	1	0	0	0
8/2019	[30-39]	M	0	0	0	0	1	0
10/2020	[30-39]	M	0	0	1	0	0	0
11/2021	[50-59]	F	1	0	1	0	0	0
1/2021	[30-39]	F	0	0	1	0	0	0
5/2021	[30-39]	F	0	0	0	0	1	0
3/2020	[40-49]	F	0	0	1	0	0	0
2/2021	[30-39]	M	0	0	0	0	1	0
12/2021	[40-49]	F	1	0	1	0	0	0
4/2021	[30-39]	F	1	0	1	0	0	0
9/2019	[30-39]	M	0	0	0	0	1	0
10/2019	[50-59]	M	0	0	1	0	0	0
7/2019	[30-39]	F	0	0	0	0	1	0
3/2020	[30-39]	F	0	0	0	0	1	0
10/2020	[50-59]	M	0	0	1	0	0	0
7/2021	[50-59]	F	1	0	0	0	1	0
9/2021	[50-59]	F	1	0	0	0	1	0
12/2019	[50-59]	F	0	0	0	0	1	0
4/2020	[30-39]	F	1	0	0	0	1	0
10/2020	[30-39]	F	1	0	0	1	0	0
2/2021	[30-39]	F	1	0	1	0	0	0
4/2021	[30-39]	F	1	0	0	0	1	0
4/2021	[50-59]	M	0	0	0	0	1	0
3/2021	[40-49]	F	1	0	0	0	1	1
3/2021	[40-49]	F	1	0	0	1	0	0
8/2019	[30-39]	M	1	0	1	0	0	0
3/2020	[30-39]	M	0	0	0	0	1	0
4/2020	[30-39]	M	0	0	0	0	1	0
1/2019	[40-49]	M	0	0	1	0	0	0
1/2020	[50-59]	F	0	0	1	0	0	0
1/2020	[50-59]	F	0	0	1	0	0	0
5/2021	[50-59]	F	0	0	0	0	1	0
6/2021	[50-59]	F	0	0	0	0	1	0
6/2021	[50-59]	F	0	0	0	0	1	0
5/2019	[50-59]	F	1	0	1	0	0	0
9/2020	[30-39]	M	0	0	1	0	0	0
8/2019	[40-49]	M	0	0	1	0	0	0
3/2021	[40-49]	M	0	0	1	0	0	0
9/2021	[40-49]	M	0	0	0	0	1	0
10/2021	[50-59]	M	1	0	0	0	1	0
7/2021	[40-49]	F	1	0	1	0	0	0
6/2019	[50-59]	F	1	1	0	0	1	0
10/2020	[50-59]	F	1	1	0	0	1	0
11/2020	[50-59]	F	1	1	0	0	1	1
12/2020	[50-59]	F	1	1	0	0	1	1
4/2021	[50-59]	F	1	1	0	0	1	0
7/2021	[50-59]	F	1	1	0	0	1	0
12/2019	[30-39]	M	1	0	0	0	1	0
2/2020	[30-39]	M	1	0	1	0	0	0
11/2020	[30-39]	F	1	0	0	0	1	0
4/2019	60+	M	0	0	0	0	1	0
6/2021	60+	M	0	0	1	0	0	0
10/2021	[50-59]	M	0	0	0	0	1	0
12/2021	[50-59]	M	0	0	0	0	1	0
5/2020	[30-39]	M	1	0	0	0	1	1
7/2020	[30-39]	M	1	0	0	0	1	0
11/2021	[40-49]	M	1	0	0	0	1	0
6/2020	[30-39]	M	0	0	1	0	0	0
6/2019	[50-59]	M	1	1	0	1	0	0
6/2019	[50-59]	M	1	1	0	1	0	1
10/2019	[50-59]	F	1	0	1	0	0	0
12/2020	[40-49]	M	1	0	1	0	0	0
11/2021	[40-49]	M	1	0	0	0	1	0
2/2021	[50-59]	F	1	0	1	0	0	0
6/2020	[30-39]	M	1	0	1	0	0	0
9/2021	[50-59]	F	1	0	1	0	0	0
2/2019	[50-59]	F	0	0	0	0	1	0
2/2021	[50-59]	F	1	0	1	0	0	0
3/2019	[30-39]	M	1	0	0	0	1	0
1/2021	[30-39]	F	0	0	1	0	0	0
7/2019	[30-39]	F	0	0	1	0	0	0
12/2019	[50-59]	M	1	1	1	0	0	0
9/2021	[50-59]	M	1	1	0	1	0	0
8/2019	[40-49]	M	1	0	0	0	1	0
5/2021	[40-49]	M	1	0	0	0	1	0
12/2019	[50-59]	M	1	0	1	0	0	0
1/2021	[50-59]	M	1	0	1	0	0	0
3/2020	[50-59]	F	1	0	1	0	0	0
10/2021	[50-59]	F	1	0	0	0	1	0
1/2020	[40-49]	M	1	0	1	0	0	0
2/2020	[40-49]	M	1	0	0	0	1	0
6/2019	60+	F	0	0	1	0	0	0
2/2019	[40-49]	M	0	0	0	0	1	0
7/2019	[40-49]	M	0	0	1	0	0	0
1/2020	[50-59]	M	1	0	0	0	1	1
1/2021	[40-49]	F	1	0	1	0	0	0
9/2020	[40-49]	M	1	0	0	0	1	0
4/2021	[40-49]	M	1	0	1	0	0	0
11/2019	[40-49]	M	1	0	1	0	0	0
9/2021	[50-59]	F	1	0	1	0	0	0
11/2019	[40-49]	F	0	1	1	0	0	0
12/2021	[40-49]	F	1	1	0	1	0	0
12/2021	[40-49]	F	1	1	0	1	0	0
1/2019	[50-59]	F	1	0	0	0	1	0
1/2020	[50-59]	F	1	0	0	0	1	1
6/2019	[40-49]	M	1	0	1	0	0	0
12/2021	[40-49]	M	1	0	0	0	1	0
1/2020	[50-59]	M	1	0	0	0	1	0
2/2020	[50-59]	M	1	0	0	1	0	1
2/2020	[50-59]	M	1	0	0	1	0	0
11/2021	[40-49]	M	1	0	0	0	1	0
9/2021	[50-59]	M	1	0	1	0	0	0
3/2019	[50-59]	F	1	1	0	0	1	0
2/2020	[50-59]	F	1	1	0	0	1	1
3/2021	[50-59]	F	1	1	0	0	1	0
4/2021	[50-59]	F	1	1	0	0	1	0
2/2019	[40-49]	F	1	0	1	0	0	0
1/2021	[40-49]	M	1	0	1	0	0	0
6/2020	[50-59]	F	1	0	0	0	1	0
11/2019	[40-49]	M	1	0	1	0	0	0
12/2020	[40-49]	M	1	0	1	0	0	0
2/2020	[50-59]	M	1	0	0	0	1	0
3/2020	[50-59]	M	1	0	0	0	1	0
10/2020	[50-59]	M	1	0	0	0	1	0
1/2021	[50-59]	M	1	0	0	0	1	0
2/2021	[50-59]	M	1	0	0	0	1	0
10/2021	[40-49]	F	1	0	1	0	0	0
3/2020	[50-59]	M	1	0	1	0	0	0
9/2020	[50-59]	M	1	0	0	0	1	0
4/2021	[50-59]	M	1	0	1	0	0	0
1/2020	[50-59]	M	1	0	1	0	0	0
9/2021	[50-59]	M	1	0	1	0	0	0
1/2021	[50-59]	M	1	0	1	0	0	0
6/2019	[50-59]	F	1	0	0	0	1	0
3/2020	[50-59]	F	1	0	0	0	1	1
8/2019	[40-49]	F	1	0	1	0	0	0
7/2021	[30-39]	F	0	0	1	0	0	0
1/2019	[50-59]	M	1	0	0	0	1	0
8/2019	[50-59]	M	1	0	0	0	1	0
4/2021	[50-59]	M	1	0	0	0	1	0
1/2019	[50-59]	F	1	1	0	0	1	0
10/2020	[50-59]	F	1	1	0	0	1	0
2/2019	[40-49]	F	0	0	1	0	0	0
11/2020	[50-59]	M	1	0	0	0	1	1
11/2020	[50-59]	M	1	0	0	0	1	0
1/2021	[50-59]	M	1	0	0	0	1	0
1/2021	[50-59]	M	1	0	0	0	1	1
1/2021	[50-59]	M	1	0	1	0	0	0
12/2019	[30-39]	F	0	0	1	0	0	0
6/2021	[40-49]	M	1	0	1	0	0	0
4/2021	[30-39]	M	1	0	1	0	0	0
2/2019	[50-59]	F	1	0	0	0	1	0
11/2021	[50-59]	F	1	0	0	0	1	1
2/2020	[50-59]	M	1	0	1	0	0	0
10/2020	[20-29]	M	0	0	0	0	1	0
9/2019	60+	M	0	0	1	0	0	0
1/2019	[30-39]	F	0	0	0	0	1	0
1/2019	[50-59]	M	1	1	0	0	1	0
5/2019	[50-59]	M	1	1	1	0	0	0
10/2021	[50-59]	M	1	1	0	0	1	1
2/2020	[40-49]	F	0	0	1	0	0	0
2/2020	[40-49]	F	0	0	0	0	1	0
1/2019	[30-39]	M	0	0	0	0	1	0
9/2020	[30-39]	M	0	0	1	0	0	0
6/2019	[30-39]	M	1	0	1	0	0	1
5/2021	[30-39]	M	0	0	1	0	0	0
9/2021	[30-39]	M	1	0	1	0	0	0
6/2021	[30-39]	M	1	0	1	0	0	0
7/2020	[30-39]	M	1	0	0	0	1	0
4/2021	[50-59]	F	1	0	0	0	1	0
5/2021	[50-59]	F	1	0	0	0	1	0
8/2021	[50-59]	F	1	0	0	0	1	0
10/2019	[50-59]	M	0	0	1	0	0	0
10/2021	[50-59]	M	0	0	0	0	1	0
7/2020	[50-59]	M	0	0	1	0	0	0
2/2021	[30-39]	F	0	0	1	0	0	0
2/2019	[30-39]	F	1	0	0	0	1	0
2/2020	[50-59]	M	0	0	0	0	1	0
2/2020	[50-59]	M	0	0	0	0	1	0
6/2020	[50-59]	M	0	0	0	0	1	0
7/2020	[50-59]	M	0	0	0	0	1	0
8/2020	[50-59]	M	0	0	0	0	1	0
11/2020	[50-59]	M	0	0	0	0	1	0
12/2019	[50-59]	M	0	0	1	0	0	0
12/2020	[50-59]	M	0	0	0	0	1	0
6/2019	[30-39]	M	0	0	1	0	0	0
9/2019	[50-59]	M	0	0	0	0	1	0
7/2021	[50-59]	M	0	0	0	0	1	0
3/2020	[30-39]	F	1	0	0	0	1	0
5/2020	[40-49]	M	1	0	1	0	0	0
2/2021	[40-49]	M	1	0	0	0	1	0
11/2021	[40-49]	F	0	0	0	0	1	0
1/2019	[30-39]	F	1	0	0	0	1	0
1/2019	[30-39]	F	1	0	0	0	1	0
11/2019	[30-39]	F	1	0	0	0	1	0
4/2020	[30-39]	F	1	0	0	0	1	0
5/2020	[30-39]	F	1	0	0	0	1	0
6/2020	[30-39]	F	1	0	0	0	1	0
4/2021	[30-39]	M	1	0	0	0	1	1
11/2021	[40-49]	M	1	0	0	0	1	0
9/2020	[40-49]	M	0	0	1	0	0	0
12/2020	[40-49]	M	0	0	1	0	0	0
12/2020	[40-49]	M	0	0	1	0	0	0
6/2021	[40-49]	M	0	0	1	0	0	0
7/2020	[30-39]	M	0	0	1	0	0	0
10/2021	[30-39]	M	0	0	0	0	1	0
7/2019	[30-39]	M	0	0	1	0	0	0
1/2020	[30-39]	M	0	0	0	0	1	0
1/2021	[30-39]	M	0	0	0	0	1	0
2/2021	[30-39]	M	0	0	0	0	1	0
9/2021	[30-39]	M	0	0	0	0	1	0
8/2020	[40-49]	F	1	0	0	0	1	0
12/2019	60+	M	0	0	1	0	0	0
11/2021	[50-59]	M	0	0	0	0	1	0
11/2021	60+	F	1	0	1	0	0	0
3/2021	[40-49]	F	1	0	1	0	0	0
5/2019	[50-59]	F	1	0	1	0	0	0
5/2019	[50-59]	F	0	0	1	0	0	1
12/2021	[50-59]	F	1	0	1	0	0	1
12/2021	[50-59]	F	0	0	1	0	0	0
1/2019	[50-59]	F	0	0	1	0	0	0
1/2020	[50-59]	F	0	0	1	0	0	0
7/2019	[30-39]	M	0	0	1	0	0	0
9/2021	[30-39]	M	0	0	1	0	0	0
10/2021	[40-49]	F	1	0	0	0	1	0
3/2021	[40-49]	F	1	0	1	0	0	0
1/2019	[50-59]	F	1	0	0	0	1	1
2/2019	[50-59]	F	1	0	0	1	0	0
10/2019	[40-49]	F	1	0	1	0	0	0
3/2019	[30-39]	M	1	0	0	0	1	0
1/2020	[30-39]	M	1	0	0	0	1	0
4/2020	[30-39]	M	1	0	0	0	1	0
6/2020	[30-39]	M	1	0	0	0	1	0
1/2019	[40-49]	F	1	0	1	0	0	0
2/2019	60+	F	1	0	1	0	0	0
1/2021	[30-39]	F	1	0	1	0	0	0
9/2021	[30-39]	F	1	0	0	0	1	0
2/2020	[50-59]	F	1	0	1	0	0	0
1/2021	[30-39]	M	1	0	0	0	1	1
10/2019	[40-49]	F	0	0	1	0	0	0
12/2019	[30-39]	F	1	0	1	0	0	0
2/2019	[40-49]	F	0	0	1	0	0	0
1/2019	[30-39]	F	1	0	0	0	1	0
2/2019	[20-29]	F	1	0	0	0	1	0
4/2021	[20-29]	F	1	0	0	0	1	0
5/2021	[50-59]	F	1	0	1	0	0	0
10/2020	[20-29]	F	1	0	0	0	1	0
9/2021	[20-29]	F	1	0	1	0	0	0
12/2021	60+	M	0	0	1	0	0	1
5/2021	[30-39]	M	0	0	0	0	1	0
11/2021	[30-39]	M	1	0	1	0	0	0
5/2021	[40-49]	F	0	0	1	0	0	0
1/2021	[30-39]	F	0	0	0	0	1	0
12/2019	60+	M	0	0	1	0	0	0
12/2019	[50-59]	F	0	1	0	0	1	0
1/2020	[50-59]	F	0	1	0	0	1	0
6/2020	[50-59]	F	0	1	0	0	1	0
8/2020	[50-59]	M	0	0	0	0	1	0
7/2021	[40-49]	F	1	1	0	0	1	0
9/2021	[40-49]	F	1	1	0	1	0	0
8/2019	[40-49]	F	1	0	0	0	1	0
1/2021	[40-49]	F	1	0	0	0	1	0
2/2021	[30-39]	F	1	0	1	0	0	0
1/2020	[50-59]	F	1	0	1	0	0	0
2/2020	[50-59]	F	1	0	0	0	1	0
3/2020	[50-59]	F	1	0	0	1	0	0
12/2019	[30-39]	M	0	0	1	0	0	0
9/2019	[30-39]	F	1	0	1	0	0	0
7/2020	[30-39]	F	0	0	0	0	1	0
9/2020	[30-39]	F	0	0	0	0	1	0
3/2021	[30-39]	F	0	0	0	0	1	1
11/2021	[30-39]	F	0	0	0	0	1	0
12/2021	[30-39]	F	0	0	0	1	0	0
12/2020	[30-39]	F	0	1	0	0	1	0
6/2021	[50-59]	F	1	0	0	0	1	0
9/2021	[30-39]	M	0	0	1	0	0	0
6/2021	[30-39]	F	1	0	0	0	1	0
10/2020	[40-49]	F	0	0	1	0	0	0
6/2019	[20-29]	M	0	0	1	0	0	0
10/2021	[20-29]	M	0	0	1	0	0	0
2/2019	[50-59]	M	0	1	0	0	1	1
2/2019	[50-59]	M	0	1	0	1	0	0
10/2020	[50-59]	M	1	1	0	0	1	0
6/2020	[30-39]	M	1	0	0	0	1	0
2/2021	[30-39]	M	1	0	0	0	1	0
5/2021	[30-39]	M	1	0	0	0	1	0
3/2021	[20-29]	M	0	0	0	0	1	0
2/2019	[30-39]	M	1	0	1	0	0	0
1/2019	[50-59]	M	0	0	1	0	0	0
12/2020	[50-59]	M	0	0	0	0	1	0
5/2021	[50-59]	M	0	0	0	0	1	0
3/2021	[20-29]	M	0	0	1	0	0	0
2/2019	[20-29]	M	0	0	0	0	1	0
12/2020	[20-29]	M	0	0	0	0	1	0
4/2019	[50-59]	M	1	0	0	0	1	0
9/2019	[30-39]	M	0	0	1	0	0	0
6/2019	[40-49]	M	0	0	1	0	0	0
9/2020	[30-39]	F	1	0	0	0	1	0
7/2021	[30-39]	F	1	0	0	0	1	1
2/2019	[30-39]	F	1	0	0	0	1	0
4/2019	[30-39]	F	1	0	0	0	1	0
2/2021	[30-39]	F	1	0	0	0	1	0
5/2021	[30-39]	F	1	0	0	0	1	0
2/2019	60+	M	0	0	1	0	0	0
10/2020	[20-29]	F	1	0	1	0	0	0
9/2019	[40-49]	F	1	0	1	0	0	0
6/2021	[40-49]	F	0	0	1	0	0	0
11/2021	[40-49]	F	0	0	0	0	1	0
12/2021	[40-49]	F	0	0	0	1	0	0
9/2021	[30-39]	M	0	0	0	0	1	0
11/2020	[30-39]	M	0	0	0	0	1	0
1/2021	[30-39]	M	0	0	0	0	1	0
1/2021	[30-39]	M	0	0	0	1	0	0
5/2019	[20-29]	F	0	0	0	0	1	0
7/2019	[30-39]	F	0	0	1	0	0	0
4/2021	[30-39]	F	0	0	1	0	0	0
11/2021	[30-39]	M	0	0	1	0	0	0
1/2021	[30-39]	M	1	0	1	0	0	0
5/2021	[30-39]	M	1	0	0	0	1	0
9/2021	[30-39]	M	1	0	0	0	1	0
7/2021	[20-29]	M	0	0	1	0	0	0
6/2021	[40-49]	F	1	0	0	0	1	0
10/2019	60+	F	0	0	1	0	0	0
1/2019	[30-39]	M	0	0	0	0	1	0
6/2021	[30-39]	M	0	0	1	0	0	0
10/2019	[30-39]	M	1	0	0	0	1	0
11/2021	[30-39]	M	1	0	1	0	0	0
12/2019	[50-59]	M	0	0	1	0	0	0
1/2020	[50-59]	M	0	0	0	0	1	0
10/2020	[50-59]	M	0	0	0	0	1	1
11/2020	[50-59]	M	0	0	0	0	1	0
11/2020	[50-59]	M	0	0	0	0	1	0
3/2021	[50-59]	M	0	0	0	0	1	0
7/2019	[50-59]	F	1	1	0	0	1	0
9/2019	[50-59]	F	1	1	0	0	1	0
1/2020	[50-59]	F	1	1	0	1	0	0
2/2019	[30-39]	M	0	0	0	0	1	0
5/2020	[30-39]	M	0	0	0	0	1	0
12/2021	[30-39]	M	0	0	1	0	0	0
2/2019	[30-39]	M	1	0	0	0	1	0
5/2019	[30-39]	M	1	0	0	0	1	0
7/2019	[30-39]	M	1	0	0	0	1	0
11/2019	[30-39]	M	1	0	0	0	1	0
6/2020	[30-39]	M	1	0	0	0	1	0
11/2020	[30-39]	M	1	0	0	0	1	0
1/2019	[40-49]	M	0	0	1	0	0	0
6/2021	[40-49]	M	0	0	0	0	1	0
7/2019	[30-39]	M	0	0	1	0	0	0
9/2020	[40-49]	F	1	0	0	0	1	0
3/2021	[40-49]	F	1	0	0	0	1	0
9/2019	[50-59]	F	0	0	1	0	0	0
3/2021	[30-39]	F	1	0	0	0	1	0
5/2021	[30-39]	M	0	0	0	0	1	0
5/2019	[40-49]	M	0	0	1	0	0	0
5/2019	[20-29]	F	1	0	0	0	1	0
1/2019	[30-39]	F	1	0	0	0	1	0
2/2019	[30-39]	F	1	0	0	0	1	0
8/2019	[30-39]	F	1	0	0	0	1	0
5/2019	[20-29]	M	0	0	1	0	0	0
9/2019	[20-29]	M	0	0	0	0	1	0
9/2019	[20-29]	M	0	0	0	0	1	0
10/2020	[20-29]	M	0	0	0	0	1	0
12/2019	[30-39]	M	1	0	0	0	1	0
11/2019	[30-39]	M	0	0	1	0	0	0
12/2021	[30-39]	M	0	0	0	0	1	0
7/2019	[30-39]	F	1	0	1	0	0	0
2/2020	[20-29]	M	0	0	0	0	1	0
5/2021	[40-49]	F	1	0	1	0	0	0
5/2019	60+	M	1	0	1	0	0	0
12/2021	60+	M	0	0	1	0	0	0
1/2021	[30-39]	F	0	0	1	0	0	0
12/2019	[30-39]	M	0	0	0	0	1	1
7/2019	60+	M	1	0	0	0	1	0
10/2019	60+	M	1	0	0	0	1	1
1/2020	60+	M	1	0	0	0	1	1
5/2020	60+	M	1	0	0	0	1	0
11/2020	60+	M	1	0	0	0	1	0
8/2021	[40-49]	M	0	0	0	0	1	0
8/2021	[40-49]	M	0	0	0	0	1	0
9/2020	[30-39]	F	0	0	0	0	1	1
7/2019	[50-59]	F	1	0	1	0	0	0
1/2020	[50-59]	F	0	0	0	0	1	0
1/2020	[50-59]	F	0	0	0	1	0	0
1/2019	60+	F	1	0	1	0	0	0
6/2021	[30-39]	F	1	0	1	0	0	0
12/2021	[30-39]	F	0	0	1	0	0	0
7/2019	[30-39]	F	1	0	0	0	1	0
12/2019	[30-39]	F	1	0	0	0	1	0
5/2021	[30-39]	F	1	0	0	0	1	0
7/2019	[30-39]	M	0	0	1	0	0	0
2/2019	60+	F	0	0	1	0	0	0
2/2019	[30-39]	M	0	0	0	0	1	0
7/2021	[30-39]	M	0	0	1	0	0	0
5/2019	[40-49]	F	1	1	0	0	1	0
7/2020	[40-49]	F	1	1	0	0	1	0
9/2020	[40-49]	F	1	1	0	0	1	0
12/2020	60+	F	0	0	0	0	1	0
3/2020	[20-29]	M	0	0	1	0	0	0
9/2020	[20-29]	M	0	0	0	0	1	0
1/2020	[30-39]	F	1	0	1	0	0	0
3/2020	[30-39]	F	0	0	1	0	0	0
12/2020	[30-39]	F	0	0	0	0	1	0
1/2020	[30-39]	F	1	0	1	0	0	0
6/2021	[20-29]	F	0	0	0	0	1	0
2/2020	[30-39]	M	0	0	0	0	1	0
6/2021	[30-39]	M	0	0	0	0	1	0
7/2019	[30-39]	F	1	0	1	0	0	0
2/2020	[30-39]	F	1	0	0	0	1	0
5/2021	[50-59]	M	0	0	0	0	1	0
10/2021	[50-59]	M	0	0	0	0	1	0
7/2020	[40-49]	M	0	0	1	0	0	0
7/2019	[30-39]	M	0	0	0	0	1	1
8/2021	[30-39]	M	0	0	1	0	0	1
2/2021	[20-29]	M	0	0	0	0	1	0
9/2019	60+	M	1	0	1	0	0	0
12/2020	[30-39]	F	0	0	1	0	0	1
9/2021	[30-39]	F	0	0	1	0	0	0
10/2020	[30-39]	F	1	0	0	0	1	0
10/2021	[30-39]	F	1	0	0	0	1	0
8/2019	[30-39]	M	0	0	0	0	1	0
9/2021	[30-39]	M	0	0	0	0	1	0
9/2021	[40-49]	M	1	0	0	0	1	0
1/2020	[30-39]	F	1	0	1	0	0	0
1/2020	[40-49]	F	1	0	0	0	1	0
1/2020	[40-49]	F	1	0	0	0	1	0
2/2020	[40-49]	F	1	0	0	0	1	0
2/2020	[40-49]	F	1	0	0	1	0	0
5/2020	[40-49]	F	1	0	0	0	1	0
11/2020	[40-49]	F	1	0	0	0	1	0
7/2019	[50-59]	M	0	0	0	0	1	0
10/2019	[50-59]	M	0	0	0	0	1	0
11/2020	[50-59]	M	0	0	0	0	1	0
3/2021	[50-59]	M	0	0	0	0	1	0
4/2021	[50-59]	M	0	0	0	0	1	0
7/2019	[30-39]	F	0	0	1	0	0	0
8/2019	[30-39]	M	0	0	1	0	0	0
1/2020	[50-59]	F	0	0	0	0	1	0
2/2020	[50-59]	F	0	0	0	0	1	1
12/2020	[50-59]	F	0	0	0	0	1	0
1/2019	[20-29]	M	1	0	1	0	0	0
1/2019	[40-49]	M	1	0	1	0	0	0
1/2019	[30-39]	M	0	0	0	0	1	0
3/2019	[30-39]	M	0	0	1	0	0	0
11/2020	[30-39]	M	0	0	0	0	1	0
11/2021	[50-59]	M	1	0	1	0	0	0
9/2021	[40-49]	F	0	0	1	0	0	0
9/2021	[50-59]	F	1	0	1	0	0	0
4/2019	[50-59]	F	0	0	0	1	0	0
11/2021	[20-29]	M	0	0	0	0	1	0
2/2019	[30-39]	M	0	0	1	0	0	0
6/2020	[50-59]	F	1	1	1	0	0	0
7/2020	[50-59]	F	1	1	0	0	1	0
6/2021	[50-59]	F	1	1	0	0	1	0
4/2021	[50-59]	F	0	0	1	0	0	0
5/2021	[50-59]	F	1	0	1	0	0	0
10/2020	[40-49]	M	0	0	1	0	0	0
8/2019	[40-49]	M	0	0	0	0	1	0
1/2021	[40-49]	M	1	0	0	0	1	1
5/2021	[40-49]	M	1	0	0	1	0	0
5/2021	[40-49]	M	1	0	0	1	0	0
2/2019	[20-29]	M	0	0	0	0	1	0
11/2021	[20-29]	M	0	0	0	0	1	0
7/2019	60+	F	0	0	1	0	0	0
11/2019	[40-49]	F	0	0	1	0	0	0
7/2021	[20-29]	M	0	0	0	0	1	0
9/2019	[20-29]	M	0	0	1	0	0	0
12/2020	[30-39]	F	0	0	1	0	0	0
6/2019	[50-59]	F	1	0	0	0	1	0
1/2021	[50-59]	F	1	0	0	0	1	0
1/2021	[30-39]	F	1	0	0	0	1	0
2/2021	[30-39]	F	1	0	0	0	1	0
3/2021	[30-39]	M	0	0	0	0	1	0
4/2019	[20-29]	M	0	0	1	0	0	0
12/2019	[30-39]	F	1	0	1	0	0	0
3/2020	[20-29]	M	1	0	1	0	0	0
2/2019	[30-39]	F	1	0	1	0	0	0
11/2021	[30-39]	F	1	0	0	0	1	0
5/2020	[30-39]	F	0	0	0	0	1	0
8/2020	[30-39]	F	0	0	0	0	1	0
6/2021	[30-39]	F	0	0	1	0	0	0
2/2020	[40-49]	M	1	1	1	0	0	0
6/2020	[50-59]	F	1	0	0	0	1	0
7/2020	[50-59]	F	1	0	0	0	1	0
10/2020	[50-59]	F	1	0	0	0	1	0
[truncated: 101,352 more rows]
